# Supplementary material for: Genomic prediction of resistance to Hymenoscyphus fraxineus in common ash (Fraxinus excelsior L.) populations
Source: Evol Appl. 2024 May 3;17(5):e13694. doi: 10.1111/eva.13694 (PMC11069026; doi:10.1111/eva.13694)
Supplement: Supplementary file 1 — Tables S1–S14. [file EVA-17-e13694-s002.xlsx]

## Sheet: Table S1
Table S1. Description of sampled ash trees
Dataset A - ddRAD samples						Dataset B - whole sequencing samples
Individual	Population	Longitude	Latitude	Health status¹		Individual	Population	Longitude	Latitude	Health status1	Defoliation (%)	Vitality (class)2	Syn	Trunk condition3	SynT
Fexc_01	Bardo Śląskie I	16.8617	50.4221	1		Fexc_301	Drygały	22.039414	53.811221	0	25	2	1.375	1	-0.299647363
Fexc_02	Bardo Śląskie I	16.8617	50.4221	1		Fexc_302	Drygały	22.03964	53.811391	1	70	3	2.55	3	1.68091354
Fexc_03	Bardo Śląskie I	16.8617	50.4221	1		Fexc_303	Drygały	22.039771	53.811294	0	30	2	1.45	2	0.350065518
Fexc_04	Bardo Śląskie I	16.8618	50.4211	0		Fexc_304	Drygały	22.040397	53.811514	0	25	1	0.875	1	-0.631908407
Fexc_05	Bardo Śląskie I	16.8616	50.4224	0		Fexc_305	Drygały	22.03978	53.811073	0	10	0	0.15	2	-0.513813197
Fexc_06	Bardo Śląskie I	16.8618	50.4212	0		Fexc_306	Drygały	22.040103	53.811218	0	15	1	0.725	1	-0.73158672
Fexc_07	Bardo Śląskie I	16.8618	50.4212	1		Fexc_307	Drygały	22.039965	53.811381	0	20	1	0.8	2	-0.08187384
Fexc_08	Bardo Śląskie I	16.8618	50.4214	1		Fexc_308	Drygały	22.039965	53.811381	0	30	1	0.95	3	0.617678198
Fexc_09	Bardo Śląskie I	16.861719	50.4216	0		Fexc_309	Drygały	22.04039	53.811417	0	25	1	0.875	3	0.567839041
Fexc_10	Bardo Śląskie I	16.8620	50.4214	0		Fexc_310	Drygały	22.04039	53.811417	1	35	2	1.525	3	0.999778399
Fexc_11	Bardo Śląskie II	16.6052	50.6160	1		Fexc_311	Grodzisk	16.1829	52.366143	0	20	1	0.8	1	-0.681747564
Fexc_12	Bardo Śląskie II	16.6050	50.6168	1		Fexc_312	Grodzisk	16.180775	52.365973	1	40	2	1.6	1	-0.150129893
Fexc_13	Bardo Śląskie II	16.6051	50.6185	1		Fexc_313	Grodzisk	16.182757	52.36631	1	90	3	2.85	3	1.880270166
Fexc_14	Bardo Śląskie II	16.6052	50.6168	0		Fexc_314	Grodzisk	16.1809	52.366984	0	5	0	0.075	1	-1.163526078
Fexc_15	Bardo Śląskie II	16.6052	50.6168	0		Fexc_315	Grodzisk	16.180777	52.367177	0	50	1	1.25	1	-0.382712624
Fexc_16	Bardo Śląskie II	16.6053	50.6168	0		Fexc_316	Grodzisk	16.1805	52.3666545	1	40	2	1.6	1	-0.150129893
Fexc_17	Bardo Śląskie II	16.6052	50.6167	1		Fexc_317	Grodzisk	16.180163	52.366763	1	40	2	1.6	2	0.449743831
Fexc_18	Bardo Śląskie II	16.6052	50.6167	1		Fexc_318	Grodzisk	16.1814	52.366196	0	10	0	0.15	2	-0.513813197
Fexc_19	Bardo Śląskie II	16.6053	50.6167	0		Fexc_319	Grodzisk	16.1814	52.366006	0	5	0	0.075	2	-0.563652354
Fexc_20	Bardo Śląskie II	16.6053	50.6160	0		Fexc_320	Grodzisk	16.181507	52.365933	0	20	1	0.8	1	-0.681747564
Fexc_21	Brzeg I	17.3507	50.7892	0		1Health status: 0 - healthy tree with no visible damage ; 1 - strongly damaged tree
Fexc_22	Brzeg I	17.3508	50.7892	0		2 Vitality (class): 0 – a live, undamaged tree; 1 – weakened tree; 2 – damaged tree; 3 – strongly damaged, dying tree
Fexc_23	Brzeg I	17.3514	50.7897	0		3Trunk comdition: 0 – healthy trunk with no visible damage; 1 – single necrotic lesions at the base of the trunk; 2 – visible trunk rot
Fexc_24	Brzeg I	17.3513	50.7895	1
Fexc_25	Brzeg I	17.3513	50.7893	0
Fexc_26	Brzeg I	17.3512	50.7893	1
Fexc_27	Brzeg I	17.3513	50.7893	1
Fexc_28	Brzeg I	17.3514	50.7893	0
Fexc_29	Brzeg I	17.3515	50.7892	1
Fexc_30	Brzeg I	17.3516	50.7893	1
Fexc_31	Brzeg II	17.3515	50.7900	1
Fexc_32	Brzeg II	17.3518	50.7901	0
Fexc_33	Brzeg II	17.3516	50.7902	1
Fexc_34	Brzeg II	17.3515	50.7902	1
Fexc_35	Brzeg II	17.3513	50.7906	1
Fexc_36	Brzeg II	17.3514	50.7906	1
Fexc_37	Brzeg II	17.3518	50.7903	0
Fexc_38	Brzeg II	17.3529	50.7903	0
Fexc_39	Brzeg II	17.3524	50.7904	0
Fexc_40	Brzeg II	17.3526	50.7904	0
Fexc_41	Brzeg III	17.3530	50.7909	0
Fexc_42	Brzeg III	17.3532	50.7910	1
Fexc_43	Brzeg III	17.3534	50.7911	1
Fexc_44	Brzeg III	17.3534	50.7912	1
Fexc_45	Brzeg III	17.3534	50.7913	1
Fexc_46	Brzeg III	17.3538	50.7915	1
Fexc_47	Brzeg III	17.3542	50.7916	0
Fexc_48	Brzeg III	17.3544	50.7917	0
Fexc_49	Brzeg III	17.3562	50.7917	0
Fexc_50	Brzeg III	17.3566	50.7917	0
Fexc_51	Brzesko	20.6161	49.9331	1
Fexc_52	Brzesko	20.6162	49.9331	0
Fexc_53	Brzesko	20.6161	49.9332	0
Fexc_54	Brzesko	20.6167	49.9331	0
Fexc_55	Brzesko	20.6167	49.9331	1
Fexc_56	Brzesko	20.6169	49.9332	0
Fexc_57	Brzesko	20.6170	49.9332	0
Fexc_58	Brzesko	20.6177	49.9321	1
Fexc_59	Brzesko	20.6179	49.9320	1
Fexc_60	Brzesko	20.6179	49.9322	1
Fexc_61	Bystrzyca Kłodzka	16.6035	50.3512	1
Fexc_62	Bystrzyca Kłodzka	16.6045	50.3513	0
Fexc_63	Bystrzyca Kłodzka	16.6044	50.3513	0
Fexc_64	Bystrzyca Kłodzka	16.6044	50.3513	0
Fexc_65	Bystrzyca Kłodzka	16.6042	50.3513	1
Fexc_66	Bystrzyca Kłodzka	16.6040	50.3512	1
Fexc_67	Bystrzyca Kłodzka	16.6036	50.3512	1
Fexc_68	Bystrzyca Kłodzka	16.6036	50.3512	1
Fexc_69*	Bystrzyca Kłodzka	16.6041	50.3513	0
Fexc_70	Bystrzyca Kłodzka	16.6037	50.3512	0
Fexc_71	Chotyłów	23.4369	52.1162	1
Fexc_72	Chotyłów	23.4371	52.1165	0
Fexc_73	Chotyłów	23.4376	52.1166	0
Fexc_74	Chotyłów	23.4376	52.1167	0
Fexc_75	Chotyłów	23.4376	52.1167	1
Fexc_76	Chotyłów	23.4375	52.1167	1
Fexc_77	Chotyłów	23.4375	52.1167	0
Fexc_78	Chotyłów	23.4375	52.1168	0
Fexc_79	Chotyłów	23.4374	52.1168	1
Fexc_80	Chotyłów	23.4375	52.1168	1
Fexc_81	Golub – Dobrzyń I	18.7973	53.2507	1
Fexc_82	Golub – Dobrzyń I	18.7974	53.2508	1
Fexc_83	Golub – Dobrzyń I	18.7981	53.2509	0
Fexc_84	Golub – Dobrzyń I	18.7983	53.2504	0
Fexc_85	Golub – Dobrzyń I	18.7984	53.2504	0
Fexc_86	Golub – Dobrzyń I	18.7984	53.2504	0
Fexc_87	Golub – Dobrzyń I	18.7988	53.2507	0
Fexc_88	Golub – Dobrzyń I	18.7982	53.2509	1
Fexc_89	Golub – Dobrzyń I	18.7985	53.2508	1
Fexc_90	Golub – Dobrzyń I	18.7974	53.2507	1
Fexc_91	Golub – Dobrzyń II	18.7928	53.2558	0
Fexc_92	Golub – Dobrzyń II	18.7931	53.2556	0
Fexc_93	Golub – Dobrzyń II	18.7933	53.2557	1
Fexc_94	Golub – Dobrzyń II	18.7924	53.2556	0
Fexc_95	Golub – Dobrzyń II	18.7937	53.2557	0
Fexc_96	Golub – Dobrzyń II	18.7939	53.2556	1
Fexc_97	Golub – Dobrzyń II	18.7941	53.2556	0
Fexc_98	Golub – Dobrzyń II	18.7942	53.2555	1
Fexc_99	Golub – Dobrzyń II	18.7944	53.2554	1
Fexc_100	Golub – Dobrzyń II	18.7948	53.2555	1
Fexc_101	Górowo Iławieckie	20.7365	54.3076	0
Fexc_102	Górowo Iławieckie	20.7365	54.3076	0
Fexc_103	Górowo Iławieckie	20.7365	54.3076	1
Fexc_104	Górowo Iławieckie	20.7365	54.3076	1
Fexc_105	Górowo Iławieckie	20.7364	54.3075	0
Fexc_106	Górowo Iławieckie	20.7364	54.3075	0
Fexc_107	Górowo Iławieckie	20.7363	54.3075	1
Fexc_108	Górowo Iławieckie	20.7363	54.3075	1
Fexc_109	Górowo Iławieckie	20.7361	54.3074	1
Fexc_110	Górowo Iławieckie	20.7360	54.3073	0
Fexc_111	Henryków	17.1451	50.6848	1
Fexc_112	Henryków	17.1452	50.6849	1
Fexc_113	Henryków	17.1454	50.6849	1
Fexc_114	Henryków	17.1455	50.6850	1
Fexc_115	Henryków	17.1457	50.6849	0
Fexc_116	Henryków	17.1459	50.6850	0
Fexc_117	Henryków	17.1461	50.6850	0
Fexc_118	Henryków	17.1463	50.6850	1
Fexc_119	Henryków	17.1466	50.6851	0
Fexc_120	Henryków	17.1470	50.6851	0
Fexc_121	Jawor	16.2049	50.9813	1
Fexc_122	Jawor	16.2050	50.9812	1
Fexc_123	Jawor	16.2051	50.9812	0
Fexc_124	Jawor	16.2052	50.9813	1
Fexc_125	Jawor	16.2051	50.9813	0
Fexc_126	Jawor	16.2049	50.9814	0
Fexc_127	Jawor	16.2049	50.9815	1
Fexc_128*	Jawor	16.2047	50.9815	1
Fexc_129	Jawor	16.2047	50.9816	0
Fexc_130	Jawor	16.2045	50.9817	0
Fexc_131	Kamienna Góra	15.9615	50.8461	0
Fexc_132	Kamienna Góra	15.9614	50.8464	0
Fexc_133	Kamienna Góra	15.9611	50.8466	1
Fexc_134	Kamienna Góra	15.9611	50.8467	0
Fexc_135	Kamienna Góra	15.9611	50.8469	0
Fexc_136	Kamienna Góra	15.9610	50.8471	1
Fexc_137	Kamienna Góra	15.9613	50.8470	0
Fexc_138	Kamienna Góra	15.9612	50.8468	1
Fexc_139	Kamienna Góra	15.9614	50.8467	1
Fexc_140	Kamienna Góra	15.9617	50.8469	1
Fexc_141	Lubsko	14.9979	51.7883	1
Fexc_142	Lubsko	14.9988	51.7886	1
Fexc_143	Lubsko	14.9988	51.7889	1
Fexc_144*	Lubsko	14.9983	51.7887	1
Fexc_145*	Lubsko	14.9983	51.7887	1
Fexc_146*	Lubsko	14.9982	51.7887	0
Fexc_147*	Lubsko	14.9979	51.7885	0
Fexc_148	Lubsko	14.9979	51.7887	0
Fexc_149	Lubsko	14.9979	51.7890	0
Fexc_150	Lubsko	14.9993	51.7887	0
Fexc_151	Lwówek Śląski I	15.7087	51.0458	1
Fexc_152	Lwówek Śląski I	15.7090	51.0459	0
Fexc_153	Lwówek Śląski I	15.7092	51.0457	0
Fexc_154	Lwówek Śląski I	15.7096	51.0456	1
Fexc_155	Lwówek Śląski I	15.7197	51.0454	1
Fexc_156	Lwówek Śląski I	15.7100	51.0455	1
Fexc_157	Lwówek Śląski I	15.7104	51.0454	0
Fexc_158	Lwówek Śląski I	15.7106	51.0452	1
Fexc_159	Lwówek Śląski I	15.7111	51.0452	0
Fexc_160	Lwówek Śląski I	15.7112	51.0450	0
Fexc_161	Lwówek Śląski II	15.6797	50.9874	0
Fexc_162	Lwówek Śląski II	15.6800	50.9873	0
Fexc_163	Lwówek Śląski II	15.6801	50.9874	1
Fexc_164	Lwówek Śląski II	15.6802	50.9875	0
Fexc_165	Lwówek Śląski II	15.6803	50.9875	0
Fexc_166	Lwówek Śląski II	15.6803	50.9876	0
Fexc_167	Lwówek Śląski II	15.6806	50.9876	1
Fexc_168	Lwówek Śląski II	15.6806	50.9877	1
Fexc_169*	Lwówek Śląski II	15.6807	50.9876	1
Fexc_170	Lwówek Śląski II	15.6809	50.9875	1
Fexc_171	Miękinia	16.7337	50.9765	1
Fexc_172*	Miękinia	16.7338	50.9766	1
Fexc_173	Miękinia	16.7341	50.9765	0
Fexc_174	Miękinia	16.7342	50.9766	1
Fexc_175	Miękinia	16.7342	50.9765	0
Fexc_176	Miękinia	16.7343	50.9766	0
Fexc_177	Miękinia	16.7343	50.9765	1
Fexc_178	Miękinia	16.7345	50.9766	0
Fexc_179	Miękinia	16.7345	50.9765	0
Fexc_180	Miękinia	16.7346	50.9765	1
Fexc_181	Niepołomice	20.3565	50.1125	0
Fexc_182	Niepołomice	20.3565	50.1125	1
Fexc_183	Niepołomice	20.3567	50.1125	0
Fexc_184	Niepołomice	20.3570	50.1125	0
Fexc_185	Niepołomice	20.3571	50.1125	0
Fexc_186	Niepołomice	20.3573	50.1125	1
Fexc_187	Niepołomice	20.3573	50.1125	0
Fexc_188	Niepołomice	20.3573	50.1126	1
Fexc_189	Niepołomice	20.3574	50.1125	1
Fexc_190	Niepołomice	20.3575	50.1125	1
Fexc_191	Piaski	16.7850	51.6736	1
Fexc_192	Piaski	16.7848	51.6736	0
Fexc_193	Piaski	16.7848	51.6735	0
Fexc_194	Piaski	16.7848	51.6735	0
Fexc_195	Piaski	16.7846	51.6737	1
Fexc_196	Piaski	16.7847	51.6730	1
Fexc_197	Piaski	16.7845	51.6735	1
Fexc_198	Piaski	16.7845	51.6736	1
Fexc_199	Piaski	16.7846	51.6737	0
Fexc_200	Piaski	16.7851	51.6735	0
Fexc_201	Pińczów I	20.4602	50.1871	1
Fexc_202	Pińczów I	20.4602	50.1871	1
Fexc_203	Pińczów I	20.4601	50.1871	1
Fexc_204	Pińczów I	20.4601	50.1871	0
Fexc_205	Pińczów I	20.4599	50.1872	1
Fexc_206	Pińczów I	20.4598	50.1872	0
Fexc_207	Pińczów I	20.4597	50.1873	0
Fexc_208	Pińczów I	20.4609	50.1875	1
Fexc_209	Pińczów I	20.4609	50.1875	0
Fexc_210	Pińczów I	20.4606	50.1876	0
Fexc_211	Pińczów II	20.4363	50.4133	0
Fexc_212	Pińczów II	20.4363	50.4133	1
Fexc_213	Pińczów II	20.4363	50.4133	1
Fexc_214	Pińczów II	20.4363	50.4133	0
Fexc_215	Pińczów II	20.4363	50.4133	0
Fexc_216	Pińczów II	20.4362	50.4133	0
Fexc_217	Pińczów II	20.4362	50.4134	1
Fexc_218	Pińczów II	20.4363	50.4134	1
Fexc_219	Pińczów II	20.4363	50.4134	0
Fexc_220	Pińczów II	20.4363	50.4134	1
Fexc_221	Prudnik I	17.2088	50.4206	0
Fexc_222	Prudnik I	17.2088	50.4205	0
Fexc_223	Prudnik I	17.2091	50.4206	0
Fexc_224	Prudnik I	17.2093	50.4209	0
Fexc_225	Prudnik I	17.2092	50.4209	0
Fexc_226	Prudnik I	17.2093	50.4208	1
Fexc_227	Prudnik I	17.2087	50.4210	0
Fexc_228	Prudnik I	17.2086	50.4210	1
Fexc_229	Prudnik I	17.2085	50.4210	1
Fexc_230	Prudnik I	17.2072	50.4212	1
Fexc_231	Prudnik II	17.2065	50.4200	1
Fexc_232	Prudnik II	17.2066	50.4202	1
Fexc_233	Prudnik II	17.2066	50.4201	1
Fexc_234	Prudnik II	17.2067	50.4206	1
Fexc_235	Prudnik II	17.2068	50.4205	1
Fexc_236	Prudnik II	17.2075	50.4202	0
Fexc_237	Prudnik II	17.2079	50.4205	0
Fexc_238	Prudnik II	17.2080	50.4206	0
Fexc_239	Prudnik II	17.2086	50.4206	0
Fexc_240	Prudnik II	17.2087	50.4205	0
Fexc_241	Sokołów	22.3493	52.3843	0
Fexc_242	Sokołów	22.3493	52.3843	1
Fexc_243	Sokołów	22.3492	52.3843	0
Fexc_244	Sokołów	22.3489	52.3843	1
Fexc_245	Sokołów	22.3492	52.3843	0
Fexc_246	Sokołów	22.3488	52.3840	1
Fexc_247	Sokołów	22.3489	52.3840	1
Fexc_248	Sokołów	22.3486	52.3843	0
Fexc_249	Sokołów	22.3487	52.3841	0
Fexc_250	Sokołów	22.3490	52.3840	1
Fexc_251	Śnieżka I	15.8533	50.7940	1
Fexc_252	Śnieżka I	15.8534	50.7939	1
Fexc_253	Śnieżka I	15.8534	50.7939	1
Fexc_254	Śnieżka I	15.8539	50.7938	1
Fexc_255	Śnieżka I	15.8549	50.7937	1
Fexc_256	Śnieżka I	15.8550	50.7937	1
Fexc_257	Śnieżka I	15.8549	50.7937	0
Fexc_258	Śnieżka I	15.8549	50.7936	0
Fexc_259	Śnieżka I	15.8550	50.7936	0
Fexc_260	Śnieżka I	15.8545	50.7937	0
Fexc_261	Śnieżka II	15.8641	50.7828	1
Fexc_262	Śnieżka II	15.8641	50.7828	1
Fexc_263	Śnieżka II	15.8642	50.7828	0
Fexc_264	Śnieżka II	15.8640	50.7826	0
Fexc_265	Śnieżka II	15.8639	50.7828	1
Fexc_266	Śnieżka II	15.8648	50.7830	1
Fexc_267	Śnieżka II	15.8649	50.7830	1
Fexc_268	Śnieżka II	15.8649	50.7831	0
Fexc_269	Śnieżka II	15.8648	50.7831	0
Fexc_270	Śnieżka II	15.8649	50.7831	0
Fexc_271	Świerklaniec	19.0410	50.4159	0
Fexc_272	Świerklaniec	19.0410	50.4161	1
Fexc_273	Świerklaniec	19.0410	50.4162	1
Fexc_274	Świerklaniec	19.0409	50.4162	1
Fexc_275	Świerklaniec	19.0409	50.4162	0
Fexc_276	Świerklaniec	19.0409	50.4163	0
Fexc_277	Świerklaniec	19.0409	50.4163	0
Fexc_278	Świerklaniec	19.0408	50.4164	1
Fexc_279	Świerklaniec	19.0408	50.4165	0
Fexc_280	Świerklaniec	19.0407	50.4167	1
Fexc_281	Wejherowo	18.4626	54.6917	0
Fexc_282	Wejherowo	18.4626	54.6917	0
Fexc_283	Wejherowo	18.4625	54.6917	1
Fexc_284	Wejherowo	18.4626	54.6917	1
Fexc_285	Wejherowo	18.4625	54.6917	0
Fexc_286	Wejherowo	18.4624	54.6916	1
Fexc_287	Wejherowo	18.4623	54.6916	1
Fexc_288	Wejherowo	18.4618	54.6918	1
Fexc_289	Wejherowo	18.4619	54.6919	0
Fexc_290	Wejherowo	18.4623	54.6919	0
Fexc_291	Wołów	16.6598	51.4861	1
Fexc_292	Wołów	16.6598	51.4859	1
Fexc_293	Wołów	16.6600	51.4862	0
Fexc_294	Wołów	16.6602	51.4859	1
Fexc_295	Wołów	16.6606	51.4859	0
Fexc_296	Wołów	16.6611	51.4859	0
Fexc_297	Wołów	16.6614	51.4862	1
Fexc_298	Wołów	16.6613	51.4865	0
Fexc_299	Wołów	16.6616	51.4867	0
Fexc_300	Wołów	16.6616	51.4866	1
*removed individual
¹Health status: 0 - healthy tree with no visible damage ; 1 - strongly damaged tree

## Sheet: Table S2
Table S2. Raw data and mapping statistics
	Dataset A			Dataset B
	Mean	Min	Max	Mean	Min	Max
Total bases (bp)	2.12949e+08	18160142	460839280	2.68729e+10	21879218688	42177267754
Total reads	1.99465e+06	222594	9943640	1.77966e+08	144895488	279319654
GC(%)	36.5084	35.6533	90.1684	35.18	34.7	35.7
Q20(%)	94.5536	92.4363	95.8405	97.03	96.6	97.4
Q30(%)	89.4675	85.8195	94.8013	92.245	91.3	92.9
Mapping reads (%)	97.34	84.0317	98.8355	97.7885	96.93	98.36

## Sheet: Table S3
Table S3 Numbers and frequency of unfiltered and filtered SNPs across chromosomes
Chromosome	Size of chromosome (bp)	Dataset A				Dataset B
		Number of SNPs		Frequency SNPs per 1kbp		Number of SNPs		Frequency SNPs per 1kbp
		Unfiltered SNPs	Filtered SNPs	Unfiltered SNPs	Filtered SNPs	Unfiltered SNPs	Filtered SNPs	Unfiltered SNPs	Filtered SNPs
Chr01	57264378	181986	2012	3.178	0.0351353	3733633	521245	65.1999	9.10243
Chr02	50512930	167015	2022	3.30638	0.0400294	3310454	458491	65.5368	9.07671
Chr03	46142683	146712	1707	3.17953	0.0369939	3027378	423373	65.6091	9.1753
Chr04	43826698	135736	1570	3.09711	0.0358229	2970979	409123	67.7893	9.33502
Chr05	41655330	133151	1516	3.19649	0.0363939	2635329	370353	63.2651	8.89089
Chr06	38017580	121080	1367	3.18484	0.035957	2498144	350084	65.7102	9.20848
Chr07	37718819	125792	1359	3.33499	0.0360298	2655798	369681	70.4104	9.80097
Chr08	37194727	117059	1253	3.14719	0.0336876	2757168	360974	74.1279	9.70498
Chr09	37068053	126199	1415	3.40452	0.038173	2501333	338086	67.4795	9.12068
Chr10	35973953	117272	1175	3.25991	0.0326625	2331968	309659	64.8238	8.60787
Chr11	35520117	111841	1241	3.14867	0.0349379	2482419	337377	69.8877	9.4982
Chr12	34055259	122618	1286	3.60056	0.0377622	2502330	340931	73.4785	10.0111
Chr13	33044846	105566	1024	3.19463	0.0309882	2212888	308791	66.9662	9.3446
Chr14	32327853	109968	1160	3.40165	0.0358824	2369421	321928	73.2935	9.95822
Chr15	31719076	106557	1095	3.3594	0.0345218	2395558	314677	75.5242	9.92075
Chr16	31360619	107058	1055	3.41377	0.0336409	2287361	328325	72.9374	10.4693
Chr17	31326729	98994	1099	3.16005	0.0350819	2040136	265175	65.1245	8.46482
Chr18	28750949	90463	930	3.14644	0.0323468	2036145	290187	70.8201	10.0931
Chr19	27913690	93267	1014	3.34126	0.0363263	2056896	271056	73.6877	9.7105
Chr20	26668775	86215	972	3.23281	0.0364471	1772054	245119	66.4468	9.19124
Chr21	26479865	88711	965	3.35013	0.0364428	2010154	264476	75.9125	9.98782
Chr22	20086330	65303	637	3.25112	0.0317131	1534850	212794	76.4127	10.594
Chr23	10788873	30608	253	2.837	0.0234501	718430	96242	66.5899	8.92049
Unplaces scaffolds	11097753	45589	690	4.10795	0.0621747	1182404	374232	106.544	33.7214
Mean		109782	1200.71	3.28477	0.0359417	2.3343e+06	328432	70.9824	10.4962

## Sheet: Table S4
Table S4. Significant SNPs related to helath status in dataset A identified by GWAS analysis
No	Chromosome	Position	P - value	Region within genome	Distance to nearest gene (bp)	The nearest gene	Region within the gene	Description
1	Fexcel_CHR_19_len_27913690	20093897	1.55389e-05	Intergenic	230	ID=gene44324gene_id=file_1_file_1_jg4705
2	Fexcel_CHR_19_len_27913690	794927	1.76658e-05	Intergenic	6117	ID=gene20098gene_id=file_1_file_1_jg3759
3	Fexcel_CHR_09_len_37068053	30648833	3.602e-05	Intergenic	29168	ID=gene9302gene_id=file_1_file_1_jg36082
4	Fexcel_CHR_18_len_28750949	21910788	5.53102e-05	Intergenic	17042	ID=gene29081gene_id=file_1_file_1_jg15119
5	Fexcel_CHR_20_len_26668775	5292604	9.65893e-05	Intergenic	37640	ID=gene38388gene_id=file_1_file_1_jg10427
6	Fexcel_CHR_07_len_37718819	5599056	9.7943e-05	Exonic			intron	MKI67 FHA domain-interacting nucleolar phosphoprotein-like

## Sheet: Table S5
Table S5. Estimated effect sizes for the top 100 SNPs based on GWAS using cross-validation analysis in dataset A.
Chromosome	Position	Estimated effect size
Fexcel_CHR_01_len_57264378	5330403	-3.15183301934833e-10
Fexcel_CHR_01_len_57264378	5479857	-1.99932379965387e-09
Fexcel_CHR_01_len_57264378	16561831	5.21142856202907e-10
Fexcel_CHR_01_len_57264378	17657741	-4.05082138902808e-09
Fexcel_CHR_01_len_57264378	48323045	-1.8381736503531e-09
Fexcel_CHR_02_len_50512930	7177676	2.02646658768396e-09
Fexcel_CHR_02_len_50512930	16248184	3.1238100002453e-09
Fexcel_CHR_02_len_50512930	39255764	-5.67523806296289e-10
Fexcel_CHR_02_len_50512930	40768060	-3.49790343766693e-10
Fexcel_CHR_02_len_50512930	40971162	1.20027127659018e-09
Fexcel_CHR_02_len_50512930	44013407	2.06820327520329e-09
Fexcel_CHR_03_len_46142683	6892898	7.77468397374744e-10
Fexcel_CHR_03_len_46142683	13503749	8.13839245951886e-10
Fexcel_CHR_03_len_46142683	18859320	2.90869638980245e-10
Fexcel_CHR_03_len_46142683	20818557	2.18478869307676e-09
Fexcel_CHR_04_len_43826698	9346742	1.34786649990031e-09
Fexcel_CHR_04_len_43826698	22890093	-2.78490015353963e-09
Fexcel_CHR_04_len_43826698	30600372	-1.26183048912479e-09
Fexcel_CHR_05_len_41655330	5794438	-4.63485003756759e-09
Fexcel_CHR_05_len_41655330	9455213	1.50558135300827e-09
Fexcel_CHR_05_len_41655330	10719921	-8.77191234235061e-11
Fexcel_CHR_05_len_41655330	25739915	1.01639752449756e-09
Fexcel_CHR_05_len_41655330	31658669	8.12958133058148e-10
Fexcel_CHR_05_len_41655330	33153317	-2.12193817687507e-10
Fexcel_CHR_05_len_41655330	33951728	-7.09770485080437e-10
Fexcel_CHR_05_len_41655330	37716047	3.97081343886294e-10
Fexcel_CHR_05_len_41655330	38403386	-2.39501335751541e-09
Fexcel_CHR_06_len_38017580	4615671	-3.31230830648884e-09
Fexcel_CHR_06_len_38017580	6137824	-3.93403361144906e-09
Fexcel_CHR_07_len_37718819	3207818	-3.59745903133873e-10
Fexcel_CHR_07_len_37718819	5599056	9.0788019589524e-10
Fexcel_CHR_07_len_37718819	20701072	6.47885798436748e-09
Fexcel_CHR_07_len_37718819	25679236	1.08647938795494e-09
Fexcel_CHR_07_len_37718819	29517724	-1.77079388265235e-09
Fexcel_CHR_08_len_37194727	1693825	1.8345960837053e-09
Fexcel_CHR_08_len_37194727	12960908	4.4093020376877e-10
Fexcel_CHR_08_len_37194727	20045973	-2.20879884019129e-09
Fexcel_CHR_08_len_37194727	27681873	1.25030667214312e-09
Fexcel_CHR_09_len_37068053	8389758	4.34025768122569e-09
Fexcel_CHR_09_len_37068053	27739881	-8.7124656328768e-10
Fexcel_CHR_09_len_37068053	30648833	1.07533408637426e-09
Fexcel_CHR_10_len_35973953	8268173	-5.60959321650509e-10
Fexcel_CHR_10_len_35973953	10298355	1.43581699980675e-10
Fexcel_CHR_10_len_35973953	22977830	2.53638263412915e-09
Fexcel_CHR_10_len_35973953	25429713	8.14752830627326e-09
Fexcel_CHR_10_len_35973953	27552431	1.10627386304865e-09
Fexcel_CHR_10_len_35973953	32563815	4.85946619616959e-10
Fexcel_CHR_11_len_35520117	25971338	5.5861088788824e-10
Fexcel_CHR_12_len_34055259	860193	1.50140656024098e-09
Fexcel_CHR_12_len_34055259	1879765	1.37201553189427e-09
Fexcel_CHR_12_len_34055259	3120962	7.50530824757237e-10
Fexcel_CHR_12_len_34055259	18940170	2.32750725405799e-09
Fexcel_CHR_12_len_34055259	21311496	-1.58288241396189e-09
Fexcel_CHR_12_len_34055259	23317434	-1.15716289976329e-09
Fexcel_CHR_12_len_34055259	28994941	-3.25034552488229e-10
Fexcel_CHR_12_len_34055259	28994974	-4.38703832090836e-09
Fexcel_CHR_12_len_34055259	32600463	5.798780887813e-10
Fexcel_CHR_12_len_34055259	33216093	5.0900703635856e-09
Fexcel_CHR_13_len_33044846	10737887	5.12363490837523e-09
Fexcel_CHR_13_len_33044846	12988104	2.41834613425008e-09
Fexcel_CHR_13_len_33044846	13658047	-3.0792989760231e-10
Fexcel_CHR_13_len_33044846	20259710	2.12367715495927e-10
Fexcel_CHR_13_len_33044846	22129856	1.47174627840081e-09
Fexcel_CHR_13_len_33044846	31956157	9.90109951712378e-11
Fexcel_CHR_13_len_33044846	31968208	-1.90731303243985e-09
Fexcel_CHR_14_len_32327853	11401549	-2.21797946830562e-09
Fexcel_CHR_14_len_32327853	17134910	-5.46428142378778e-09
Fexcel_CHR_14_len_32327853	24882812	7.64062269389456e-10
Fexcel_CHR_14_len_32327853	28119473	1.24501290504683e-09
Fexcel_CHR_16_len_31360619	7097321	-6.15896397398966e-10
Fexcel_CHR_16_len_31360619	23495155	-4.82857079515423e-10
Fexcel_CHR_16_len_31360619	25528066	-2.16067707857139e-09
Fexcel_CHR_16_len_31360619	26659390	2.17549352309924e-09
Fexcel_CHR_16_len_31360619	26669640	4.18700555867951e-09
Fexcel_CHR_16_len_31360619	26769358	1.84143477463374e-09
Fexcel_CHR_16_len_31360619	31228582	4.01281760928788e-09
Fexcel_CHR_17_len_31326729	13461636	-1.86957441129166e-09
Fexcel_CHR_17_len_31326729	13649520	3.44892173874226e-09
Fexcel_CHR_17_len_31326729	22042359	-5.24983402816169e-09
Fexcel_CHR_17_len_31326729	29657791	5.11437258242856e-09
Fexcel_CHR_18_len_28750949	18476506	-9.71356838944235e-10
Fexcel_CHR_18_len_28750949	21910788	9.58141850218866e-10
Fexcel_CHR_18_len_28750949	23143603	9.40802717656362e-10
Fexcel_CHR_18_len_28750949	25324239	2.79255143565252e-09
Fexcel_CHR_19_len_27913690	794927	1.4323495530862e-10
Fexcel_CHR_19_len_27913690	8496565	2.21828604927197e-09
Fexcel_CHR_19_len_27913690	10302147	7.54745343920725e-10
Fexcel_CHR_19_len_27913690	12868821	-4.88240669444126e-09
Fexcel_CHR_19_len_27913690	15889030	-1.13616350653196e-09
Fexcel_CHR_19_len_27913690	20093897	-1.1579718802983e-09
Fexcel_CHR_19_len_27913690	20341131	1.75064944607415e-09
Fexcel_CHR_20_len_26668775	5011095	1.64276323868932e-09
Fexcel_CHR_20_len_26668775	5292604	5.18064534651005e-09
Fexcel_CHR_20_len_26668775	7526222	-3.56530797594754e-09
Fexcel_CHR_20_len_26668775	10210530	-3.37729185400045e-09
Fexcel_CHR_20_len_26668775	23948458	-8.83638201751755e-10
Fexcel_CHR_21_len_26479865	2886992	3.64910126667277e-09
Fexcel_CHR_21_len_26479865	15307220	1.05891129906762e-09
Fexcel_CHR_21_len_26479865	17731443	1.99495366795869e-09
Fexcel_unpl-scaff_005_len_152788	142682	1.66331859355928e-09

## Sheet: Table S6
Table S6. Estimated effect sizes for the top 200 SNPs based on GWAS using cross-validation analysis in dataset A.
Chromosome	Position	Estimated effect size
Fexcel_CHR_01_len_57264378	5330403	3.15555845282264e-08
Fexcel_CHR_01_len_57264378	5479857	8.84140496216484e-08
Fexcel_CHR_01_len_57264378	14708572	-2.9257620138881e-08
Fexcel_CHR_01_len_57264378	16561831	-5.05655292357098e-09
Fexcel_CHR_01_len_57264378	16685271	7.49633245644364e-08
Fexcel_CHR_01_len_57264378	17572072	3.81198243846712e-09
Fexcel_CHR_01_len_57264378	17657741	-1.00338347007694e-08
Fexcel_CHR_01_len_57264378	25717038	6.97047046187146e-08
Fexcel_CHR_01_len_57264378	30389112	-3.23228655963447e-08
Fexcel_CHR_01_len_57264378	33048170	-5.81701571252053e-08
Fexcel_CHR_01_len_57264378	33243860	-3.73134932265439e-08
Fexcel_CHR_01_len_57264378	34879111	7.93417747856492e-08
Fexcel_CHR_01_len_57264378	36624638	5.88028777227152e-08
Fexcel_CHR_01_len_57264378	48323045	1.18625892925569e-07
Fexcel_CHR_02_len_50512930	2912712	6.0466403956363e-08
Fexcel_CHR_02_len_50512930	4397420	-4.64095155398381e-09
Fexcel_CHR_02_len_50512930	7177676	5.11866052280377e-08
Fexcel_CHR_02_len_50512930	16248184	7.84530564132986e-08
Fexcel_CHR_02_len_50512930	33384593	5.73758299671092e-08
Fexcel_CHR_02_len_50512930	39255764	-8.38119916609372e-09
Fexcel_CHR_02_len_50512930	40768060	1.35863433634729e-08
Fexcel_CHR_02_len_50512930	40971162	1.08409425086102e-09
Fexcel_CHR_02_len_50512930	41244330	-1.02237300191521e-09
Fexcel_CHR_02_len_50512930	44013407	5.28865178230256e-08
Fexcel_CHR_02_len_50512930	47652223	1.70855202387672e-08
Fexcel_CHR_02_len_50512930	48422759	-1.78558003856663e-08
Fexcel_CHR_03_len_46142683	1144035	-1.53054180522942e-09
Fexcel_CHR_03_len_46142683	1432751	4.71078234071993e-08
Fexcel_CHR_03_len_46142683	1567554	-5.34402332439755e-08
Fexcel_CHR_03_len_46142683	6892898	1.17585368674157e-07
Fexcel_CHR_03_len_46142683	7629701	5.60249817784698e-08
Fexcel_CHR_03_len_46142683	8812296	-2.47343114630271e-08
Fexcel_CHR_03_len_46142683	13503749	1.97445528343011e-08
Fexcel_CHR_03_len_46142683	14049467	2.16237364625379e-08
Fexcel_CHR_03_len_46142683	15771009	7.42895600076026e-08
Fexcel_CHR_03_len_46142683	17234572	5.6423722827785e-08
Fexcel_CHR_03_len_46142683	18859320	6.98347911638233e-08
Fexcel_CHR_03_len_46142683	20818557	1.51809063061553e-08
Fexcel_CHR_03_len_46142683	28116302	8.2334411787071e-08
Fexcel_CHR_03_len_46142683	45615442	-2.6847890796007e-08
Fexcel_CHR_04_len_43826698	9346742	3.30811454274205e-08
Fexcel_CHR_04_len_43826698	17413199	1.07365593988956e-07
Fexcel_CHR_04_len_43826698	22890093	3.08881163054459e-08
Fexcel_CHR_04_len_43826698	30600372	2.50796986988948e-08
Fexcel_CHR_04_len_43826698	33248903	3.35390633790598e-08
Fexcel_CHR_04_len_43826698	35642605	-3.31177552614583e-08
Fexcel_CHR_05_len_41655330	5794438	6.13231348818421e-08
Fexcel_CHR_05_len_41655330	6846820	9.94411583918832e-08
Fexcel_CHR_05_len_41655330	9455213	4.54122412370533e-08
Fexcel_CHR_05_len_41655330	10719921	9.06079837125293e-08
Fexcel_CHR_05_len_41655330	25494489	4.46661935898098e-08
Fexcel_CHR_05_len_41655330	25739915	1.03302660243072e-07
Fexcel_CHR_05_len_41655330	27240839	8.49567487085188e-08
Fexcel_CHR_05_len_41655330	30674003	4.05409130745775e-08
Fexcel_CHR_05_len_41655330	31658669	7.01714743947513e-08
Fexcel_CHR_05_len_41655330	33153317	4.72508807979298e-08
Fexcel_CHR_05_len_41655330	33951728	1.7056702875012e-08
Fexcel_CHR_05_len_41655330	37716047	6.69163937221407e-08
Fexcel_CHR_05_len_41655330	38403386	7.62376642189525e-08
Fexcel_CHR_06_len_38017580	3671762	7.84808971573698e-08
Fexcel_CHR_06_len_38017580	4615671	4.54556185288759e-08
Fexcel_CHR_06_len_38017580	6137824	-1.34986289562341e-08
Fexcel_CHR_06_len_38017580	7773210	1.77867020552409e-08
Fexcel_CHR_06_len_38017580	12479299	5.52090694752369e-08
Fexcel_CHR_06_len_38017580	26531641	3.63135169915056e-08
Fexcel_CHR_06_len_38017580	34057583	7.37383621335193e-08
Fexcel_CHR_07_len_37718819	1140490	2.29300188717274e-10
Fexcel_CHR_07_len_37718819	3207818	1.56983611072776e-08
Fexcel_CHR_07_len_37718819	5599056	-4.25773450949613e-08
Fexcel_CHR_07_len_37718819	7268902	7.2495543567969e-09
Fexcel_CHR_07_len_37718819	20701072	4.72890240756299e-09
Fexcel_CHR_07_len_37718819	25679236	6.29178912619062e-08
Fexcel_CHR_07_len_37718819	29517724	3.43440182455311e-08
Fexcel_CHR_07_len_37718819	30417611	5.63281459903285e-08
Fexcel_CHR_07_len_37718819	30936637	3.86106688474729e-08
Fexcel_CHR_07_len_37718819	35970088	-3.30260431787863e-08
Fexcel_CHR_08_len_37194727	1693825	7.63553195899209e-09
Fexcel_CHR_08_len_37194727	2299708	-1.1792668716329e-08
Fexcel_CHR_08_len_37194727	4553188	1.9374324792126e-08
Fexcel_CHR_08_len_37194727	12960908	3.89458677752497e-08
Fexcel_CHR_08_len_37194727	14703096	8.26752021114159e-08
Fexcel_CHR_08_len_37194727	15844773	6.10117159018058e-08
Fexcel_CHR_08_len_37194727	17528211	1.96464595601804e-08
Fexcel_CHR_08_len_37194727	20045916	-4.44674438235102e-08
Fexcel_CHR_08_len_37194727	20045973	6.12232323580561e-08
Fexcel_CHR_08_len_37194727	27681873	9.79530886013895e-09
Fexcel_CHR_08_len_37194727	31488289	7.30532387222165e-08
Fexcel_CHR_09_len_37068053	1313671	2.73750724297948e-08
Fexcel_CHR_09_len_37068053	8389758	5.12580164886468e-08
Fexcel_CHR_09_len_37068053	13084037	4.9348245545722e-09
Fexcel_CHR_09_len_37068053	27411961	7.55791307888132e-09
Fexcel_CHR_09_len_37068053	27739881	1.43262159608241e-08
Fexcel_CHR_09_len_37068053	29172855	2.5719948621595e-08
Fexcel_CHR_09_len_37068053	30648833	5.65070840902553e-08
Fexcel_CHR_10_len_35973953	8268173	2.89190525294395e-08
Fexcel_CHR_10_len_35973953	8724079	6.11036855668512e-08
Fexcel_CHR_10_len_35973953	10298355	-1.52258027552586e-08
Fexcel_CHR_10_len_35973953	12896641	1.15775021919192e-08
Fexcel_CHR_10_len_35973953	20040349	1.04455771524251e-08
Fexcel_CHR_10_len_35973953	22977830	1.3979297211323e-08
Fexcel_CHR_10_len_35973953	25429713	7.46477607894528e-08
Fexcel_CHR_10_len_35973953	27552431	-1.65863828718164e-08
Fexcel_CHR_10_len_35973953	32563815	7.00508416088264e-08
Fexcel_CHR_11_len_35520117	6079321	2.25906127313386e-08
Fexcel_CHR_11_len_35520117	20680203	-3.31836760803679e-08
Fexcel_CHR_11_len_35520117	22244895	2.42119019909449e-08
Fexcel_CHR_11_len_35520117	25971338	-2.52172977378844e-10
Fexcel_CHR_11_len_35520117	31726179	-1.8184119391913e-09
Fexcel_CHR_11_len_35520117	34839308	1.46668602672686e-08
Fexcel_CHR_12_len_34055259	860193	8.19975028227198e-08
Fexcel_CHR_12_len_34055259	1879765	4.20893378300223e-08
Fexcel_CHR_12_len_34055259	1879819	5.61418977982831e-08
Fexcel_CHR_12_len_34055259	3120962	2.89605155638228e-08
Fexcel_CHR_12_len_34055259	12071042	7.52658387897877e-08
Fexcel_CHR_12_len_34055259	16246642	2.9066445442204e-08
Fexcel_CHR_12_len_34055259	18940170	8.0971979364169e-08
Fexcel_CHR_12_len_34055259	21311496	2.84811688229093e-08
Fexcel_CHR_12_len_34055259	23317434	3.49651927757313e-11
Fexcel_CHR_12_len_34055259	28994941	-2.5550660500963e-10
Fexcel_CHR_12_len_34055259	28994974	-3.24675207136451e-10
Fexcel_CHR_12_len_34055259	32600463	7.09401638813622e-10
Fexcel_CHR_12_len_34055259	33216093	5.13207092862066e-10
Fexcel_CHR_13_len_33044846	10737887	1.1715498735883e-10
Fexcel_CHR_13_len_33044846	12988104	-4.56140231418122e-10
Fexcel_CHR_13_len_33044846	13658047	6.63157786037995e-10
Fexcel_CHR_13_len_33044846	20259710	-2.85714668592783e-11
Fexcel_CHR_13_len_33044846	22129856	2.77777679137191e-10
Fexcel_CHR_13_len_33044846	30104360	6.84210422469425e-10
Fexcel_CHR_13_len_33044846	31956157	-8.8461588943069e-11
Fexcel_CHR_13_len_33044846	31968208	1.04894152683692e-11
Fexcel_CHR_14_len_32327853	282387	1.57894643055338e-10
Fexcel_CHR_14_len_32327853	2911292	-5.47826063938041e-10
Fexcel_CHR_14_len_32327853	5989318	-5.17241390760953e-10
Fexcel_CHR_14_len_32327853	6140314	-7.56272014520124e-10
Fexcel_CHR_14_len_32327853	11401549	6.53571256387007e-10
Fexcel_CHR_14_len_32327853	16179711	2.04932202748973e-16
Fexcel_CHR_14_len_32327853	17134910	2.20216592884075e-10
Fexcel_CHR_14_len_32327853	19031817	-3.71428489133813e-10
Fexcel_CHR_14_len_32327853	24882812	-2.1686745571962e-10
Fexcel_CHR_14_len_32327853	24882825	1.19047862185899e-11
Fexcel_CHR_14_len_32327853	26950410	3.52941107212666e-10
Fexcel_CHR_14_len_32327853	28119473	-1.29824520038315e-09
Fexcel_CHR_15_len_31719076	3248537	-6.45080626409812e-17
Fexcel_CHR_15_len_31719076	6552692	1.1851845826939e-10
Fexcel_CHR_15_len_31719076	8969676	5.98593195149466e-11
Fexcel_CHR_15_len_31719076	26116172	2.21428575501501e-10
Fexcel_CHR_16_len_31360619	122052	2.87769959277249e-11
Fexcel_CHR_16_len_31360619	7097321	1.81817836865489e-11
Fexcel_CHR_16_len_31360619	15885010	-6.54545960212679e-11
Fexcel_CHR_16_len_31360619	18698195	1.17187393872131e-10
Fexcel_CHR_16_len_31360619	23495155	-1.66666713614457e-10
Fexcel_CHR_16_len_31360619	25006391	9.80842436580117e-10
Fexcel_CHR_16_len_31360619	25528066	4.99999881428903e-10
Fexcel_CHR_16_len_31360619	26659390	-6.52719450904257e-10
Fexcel_CHR_16_len_31360619	26669640	1.11196898089858e-09
Fexcel_CHR_16_len_31360619	26769358	1.10041829614417e-09
Fexcel_CHR_16_len_31360619	31228582	-2.92253451179053e-10
Fexcel_CHR_17_len_31326729	6254155	-3.24999733353409e-10
Fexcel_CHR_17_len_31326729	7234461	-1.037037206522e-10
Fexcel_CHR_17_len_31326729	13461636	1.71929771480018e-10
Fexcel_CHR_17_len_31326729	13649520	5.46762536241244e-10
Fexcel_CHR_17_len_31326729	13800593	-4.99999988617855e-10
Fexcel_CHR_17_len_31326729	22042359	1.51943437975135e-10
Fexcel_CHR_17_len_31326729	29657791	1.31818131972589e-09
Fexcel_CHR_18_len_28750949	2283966	3.81625226152339e-10
Fexcel_CHR_18_len_28750949	7802268	-1.16544059788197e-09
Fexcel_CHR_18_len_28750949	7983690	1.99300658197282e-10
Fexcel_CHR_18_len_28750949	18476506	3.76568964221204e-10
Fexcel_CHR_18_len_28750949	21910788	4.99999824127863e-10
Fexcel_CHR_18_len_28750949	23143603	2.47190935627732e-10
Fexcel_CHR_18_len_28750949	25324239	6.78571277174993e-10
Fexcel_CHR_19_len_27913690	794927	1.14537485874695e-10
Fexcel_CHR_19_len_27913690	1172599	-1.94736775401379e-09
Fexcel_CHR_19_len_27913690	3305635	-7.86516940149682e-11
Fexcel_CHR_19_len_27913690	8496565	1.29392323849976e-16
Fexcel_CHR_19_len_27913690	10302147	-1.49999953624658e-09
Fexcel_CHR_19_len_27913690	12868821	-3.1578935706143e-10
Fexcel_CHR_19_len_27913690	15889030	5.00000004903842e-10
Fexcel_CHR_19_len_27913690	16372366	5.99156017072761e-10
Fexcel_CHR_19_len_27913690	20093897	-6.94656287634115e-10
Fexcel_CHR_19_len_27913690	20341131	-3.88429684202585e-10
Fexcel_CHR_19_len_27913690	22058806	8.99999679233567e-10
Fexcel_CHR_20_len_26668775	5011095	-9.12087629172343e-10
Fexcel_CHR_20_len_26668775	5292604	2.7956983352465e-10
Fexcel_CHR_20_len_26668775	7311554	-1.09589078075248e-10
Fexcel_CHR_20_len_26668775	7526222	4.48398399364314e-10
Fexcel_CHR_20_len_26668775	10210530	-2.86245316919655e-10
Fexcel_CHR_20_len_26668775	10293502	-1.2116785402568e-09
Fexcel_CHR_20_len_26668775	20912158	1.26501705307838e-09
Fexcel_CHR_20_len_26668775	23948458	7.81257333188799e-12
Fexcel_CHR_21_len_26479865	2886992	3.40740738433765e-10
Fexcel_CHR_21_len_26479865	9048734	1.73207482617782e-09
Fexcel_CHR_21_len_26479865	15307220	-7.92451689575503e-11
Fexcel_CHR_21_len_26479865	17731443	-5.49828119159972e-11
Fexcel_CHR_21_len_26479865	18490259	4.99999660929102e-10
Fexcel_CHR_22_len_20086330	7024930	6.55022062231676e-11
Fexcel_CHR_23_len_10788873	9483716	-5.65957359173895e-10
Fexcel_CHR_23_len_10788873	9615628	3.12263872595664e-17
Fexcel_unpl-scaff_005_len_152788	142682	6.31579106637486e-11
Fexcel_unpl-scaff_010_len_119055	98123	-1.18569059549734e-17

## Sheet: Table S7
Table S7. Estimated effect sizes for the top 500 SNPs based on GWAS using cross-validation analysis in dataset A.
Chromosome	Position	Estimated effect size
Fexcel_CHR_1_len_57264378	342032	-3.47780197948783e-09
Fexcel_CHR_1_len_57264378	4882065	3.49517627039066e-09
Fexcel_CHR_1_len_57264378	5330403	-3.1518379617915e-10
Fexcel_CHR_1_len_57264378	5479857	-1.99932305658297e-09
Fexcel_CHR_1_len_57264378	9676067	3.15311257608614e-09
Fexcel_CHR_1_len_57264378	10562321	1.68598931329572e-09
Fexcel_CHR_1_len_57264378	14708572	-3.21484883447223e-09
Fexcel_CHR_1_len_57264378	16561831	5.2114253857057e-10
Fexcel_CHR_1_len_57264378	16685271	2.9027367625951e-09
Fexcel_CHR_1_len_57264378	17572072	2.04985252469596e-09
Fexcel_CHR_1_len_57264378	17657741	-4.05082053269715e-09
Fexcel_CHR_1_len_57264378	23660026	-1.81749553264545e-09
Fexcel_CHR_1_len_57264378	25717038	-2.2175025589421e-09
Fexcel_CHR_1_len_57264378	26323909	1.01635523966684e-09
Fexcel_CHR_1_len_57264378	26577829	1.62548224695424e-09
Fexcel_CHR_1_len_57264378	30389112	1.06038533039669e-09
Fexcel_CHR_1_len_57264378	32385170	-5.71120194483903e-10
Fexcel_CHR_1_len_57264378	33048170	-2.8998246922564e-09
Fexcel_CHR_1_len_57264378	33243860	-7.16506607984609e-10
Fexcel_CHR_1_len_57264378	34879111	-4.64177390534199e-10
Fexcel_CHR_1_len_57264378	36010252	-6.00143876511983e-09
Fexcel_CHR_1_len_57264378	36303718	5.86988808555721e-10
Fexcel_CHR_1_len_57264378	36624638	1.03713130470912e-09
Fexcel_CHR_1_len_57264378	36939712	2.21478846982664e-09
Fexcel_CHR_1_len_57264378	38989947	1.86273071096798e-09
Fexcel_CHR_1_len_57264378	40597345	-2.83980005200762e-09
Fexcel_CHR_1_len_57264378	41192103	-5.33253799910827e-09
Fexcel_CHR_1_len_57264378	42610871	-2.38417721705676e-09
Fexcel_CHR_1_len_57264378	46445313	-9.53066119281473e-10
Fexcel_CHR_1_len_57264378	48323045	-1.83817299586166e-09
Fexcel_CHR_1_len_57264378	55309821	1.69994228397193e-09
Fexcel_CHR_2_len_50512930	1212860	3.13625847939688e-09
Fexcel_CHR_2_len_50512930	2912712	4.79263597741188e-10
Fexcel_CHR_2_len_50512930	4397420	1.90432724481635e-09
Fexcel_CHR_2_len_50512930	6657662	-1.68609754084954e-09
Fexcel_CHR_2_len_50512930	7177676	2.02646610711977e-09
Fexcel_CHR_2_len_50512930	8787438	-4.23323212702337e-09
Fexcel_CHR_2_len_50512930	9996090	1.3460180959209e-09
Fexcel_CHR_2_len_50512930	10266762	-2.10167578896685e-10
Fexcel_CHR_2_len_50512930	10610634	1.09673429168255e-09
Fexcel_CHR_2_len_50512930	12214595	9.21316340161236e-10
Fexcel_CHR_2_len_50512930	13268583	-1.40425868606124e-09
Fexcel_CHR_2_len_50512930	14433840	-2.05610542633854e-09
Fexcel_CHR_2_len_50512930	14780626	-1.85471945025474e-09
Fexcel_CHR_2_len_50512930	16248157	-1.2062840722308e-09
Fexcel_CHR_2_len_50512930	16248184	3.12380916181653e-09
Fexcel_CHR_2_len_50512930	17081105	-1.99934239831763e-12
Fexcel_CHR_2_len_50512930	17856643	-5.51980857153858e-10
Fexcel_CHR_2_len_50512930	18872418	-8.53386850935299e-10
Fexcel_CHR_2_len_50512930	23874990	5.42346665599492e-10
Fexcel_CHR_2_len_50512930	33129867	2.11124781341061e-09
Fexcel_CHR_2_len_50512930	33384511	2.07430575997014e-09
Fexcel_CHR_2_len_50512930	33384593	8.43943769222645e-10
Fexcel_CHR_2_len_50512930	34487068	1.83504493874718e-09
Fexcel_CHR_2_len_50512930	35750273	3.53816837811482e-09
Fexcel_CHR_2_len_50512930	36826511	-6.99496076771926e-10
Fexcel_CHR_2_len_50512930	39255764	-5.67523876591714e-10
Fexcel_CHR_2_len_50512930	40768060	-3.49790224873375e-10
Fexcel_CHR_2_len_50512930	40863555	-3.23517382566194e-09
Fexcel_CHR_2_len_50512930	40971162	1.20027135970346e-09
Fexcel_CHR_2_len_50512930	41244330	-2.70878080322483e-10
Fexcel_CHR_2_len_50512930	44013407	2.06820299658664e-09
Fexcel_CHR_2_len_50512930	45427912	2.10800753027926e-09
Fexcel_CHR_2_len_50512930	47652223	-1.48241550955631e-09
Fexcel_CHR_2_len_50512930	48422759	5.81015508144255e-09
Fexcel_CHR_2_len_50512930	49834424	-4.8403377307483e-10
Fexcel_CHR_3_len_46142683	1144035	-1.75428566382988e-09
Fexcel_CHR_3_len_46142683	1432751	-2.11192841631652e-09
Fexcel_CHR_3_len_46142683	1567554	2.63967080288162e-09
Fexcel_CHR_3_len_46142683	6892898	7.77468045872254e-10
Fexcel_CHR_3_len_46142683	7629701	2.66237227648551e-09
Fexcel_CHR_3_len_46142683	8812296	5.99689709082872e-09
Fexcel_CHR_3_len_46142683	10818463	4.59010957307679e-09
Fexcel_CHR_3_len_46142683	11105700	1.7585457992549e-10
Fexcel_CHR_3_len_46142683	13503749	8.13838168984056e-10
Fexcel_CHR_3_len_46142683	14049467	-7.97555129383769e-12
Fexcel_CHR_3_len_46142683	14904519	-3.4147927515302e-09
Fexcel_CHR_3_len_46142683	15771009	-2.06041820203823e-09
Fexcel_CHR_3_len_46142683	16799413	1.37578548182650e-09
Fexcel_CHR_3_len_46142683	16799421	4.98244807021423e-09
Fexcel_CHR_3_len_46142683	17129032	-1.6970123635976e-10
Fexcel_CHR_3_len_46142683	17234572	-7.49906198889551e-10
Fexcel_CHR_3_len_46142683	18859320	2.90869197996519e-10
Fexcel_CHR_3_len_46142683	20060747	-3.67887420371194e-09
Fexcel_CHR_3_len_46142683	20818557	2.18478814419158e-09
Fexcel_CHR_3_len_46142683	22434578	-7.9635765640851e-10
Fexcel_CHR_3_len_46142683	24179721	2.5362025615613e-10
Fexcel_CHR_3_len_46142683	24967688	1.58396270930491e-10
Fexcel_CHR_3_len_46142683	25939592	1.113470922362e-10
Fexcel_CHR_3_len_46142683	26897828	-4.31390708922758e-09
Fexcel_CHR_3_len_46142683	26917652	-2.06825426182626e-09
Fexcel_CHR_3_len_46142683	28116302	6.76409358191244e-09
Fexcel_CHR_3_len_46142683	34487042	5.5928049278584e-09
Fexcel_CHR_3_len_46142683	36591844	3.21609080868124e-10
Fexcel_CHR_3_len_46142683	39783960	-2.21053524768642e-09
Fexcel_CHR_3_len_46142683	42643660	-1.64674628048759e-10
Fexcel_CHR_3_len_46142683	45615442	2.05480080296586e-09
Fexcel_CHR_4_len_43826698	731704	9.91184400706915e-09
Fexcel_CHR_4_len_43826698	1012621	8.38743553598257e-09
Fexcel_CHR_4_len_43826698	2286627	2.13065095391288e-09
Fexcel_CHR_4_len_43826698	3743724	1.47243499128386e-09
Fexcel_CHR_4_len_43826698	8879974	4.54377873757214e-09
Fexcel_CHR_4_len_43826698	9346742	1.34786634231907e-09
Fexcel_CHR_4_len_43826698	9648958	1.02717797643843e-09
Fexcel_CHR_4_len_43826698	10048733	-9.78808947774148e-10
Fexcel_CHR_4_len_43826698	10195260	-2.74119166208218e-09
Fexcel_CHR_4_len_43826698	10811140	8.388320534335e-10
Fexcel_CHR_4_len_43826698	11472033	-3.67262304941565e-09
Fexcel_CHR_4_len_43826698	14473719	-7.62092321301285e-10
Fexcel_CHR_4_len_43826698	17357711	2.36016193364031e-09
Fexcel_CHR_4_len_43826698	17413199	1.17142880802301e-10
Fexcel_CHR_4_len_43826698	22890093	-2.78489861381815e-09
Fexcel_CHR_4_len_43826698	28311724	1.71848052970803e-09
Fexcel_CHR_4_len_43826698	29474542	3.32188551061755e-10
Fexcel_CHR_4_len_43826698	30600372	-1.2618301794694e-09
Fexcel_CHR_4_len_43826698	32086139	-2.5458231138325e-09
Fexcel_CHR_4_len_43826698	33248903	2.12888898814906e-09
Fexcel_CHR_4_len_43826698	35642605	-1.83580780932609e-09
Fexcel_CHR_4_len_43826698	36312642	6.10030630951e-09
Fexcel_CHR_5_len_41655330	1431367	1.99915705627625e-09
Fexcel_CHR_5_len_41655330	3491979	3.89358257256943e-09
Fexcel_CHR_5_len_41655330	4496651	-1.34411253034336e-09
Fexcel_CHR_5_len_41655330	5794438	-4.63484901741084e-09
Fexcel_CHR_5_len_41655330	6846820	2.40418578267806e-09
Fexcel_CHR_5_len_41655330	7851337	-1.67723376040341e-09
Fexcel_CHR_5_len_41655330	9455213	1.50558137929494e-09
Fexcel_CHR_5_len_41655330	9568525	2.70487475289891e-09
Fexcel_CHR_5_len_41655330	10201050	3.00042737724816e-09
Fexcel_CHR_5_len_41655330	10719921	-8.77187593677168e-11
Fexcel_CHR_5_len_41655330	17350808	4.74029890471984e-09
Fexcel_CHR_5_len_41655330	21213737	6.40508641412301e-10
Fexcel_CHR_5_len_41655330	23980733	-2.8522588368081e-10
Fexcel_CHR_5_len_41655330	24309654	-2.36941630185936e-09
Fexcel_CHR_5_len_41655330	24408133	2.74389191795874e-09
Fexcel_CHR_5_len_41655330	24408536	2.62917244537628e-09
Fexcel_CHR_5_len_41655330	24420364	9.63756104161438e-10
Fexcel_CHR_5_len_41655330	24716175	1.54897480909976e-09
Fexcel_CHR_5_len_41655330	25494489	2.79002271319621e-10
Fexcel_CHR_5_len_41655330	25739915	1.01639763896151e-09
Fexcel_CHR_5_len_41655330	25937898	-1.41878945559109e-09
Fexcel_CHR_5_len_41655330	27240839	-3.1758347647784e-09
Fexcel_CHR_5_len_41655330	28374174	-1.54257167293320e-09
Fexcel_CHR_5_len_41655330	30674003	-2.09019981411156e-09
Fexcel_CHR_5_len_41655330	30795230	-5.01408092768359e-09
Fexcel_CHR_5_len_41655330	31658669	8.12957651189356e-10
Fexcel_CHR_5_len_41655330	32616030	2.85476718752476e-09
Fexcel_CHR_5_len_41655330	33153317	-2.12193605243254e-10
Fexcel_CHR_5_len_41655330	33951728	-7.09770467081476e-10
Fexcel_CHR_5_len_41655330	33951788	-7.1804186405702e-10
Fexcel_CHR_5_len_41655330	35318830	2.59803238031546e-11
Fexcel_CHR_5_len_41655330	37716047	3.97080713842642e-10
Fexcel_CHR_5_len_41655330	38403386	-2.39501283710507e-09
Fexcel_CHR_5_len_41655330	39120536	-4.97957850891178e-09
Fexcel_CHR_5_len_41655330	39920165	1.0533333674159e-09
Fexcel_CHR_6_len_38017580	3671762	-2.55349761043745e-10
Fexcel_CHR_6_len_38017580	4615671	-3.3123074591198e-09
Fexcel_CHR_6_len_38017580	5261329	3.36984717211825e-09
Fexcel_CHR_6_len_38017580	6137824	-3.9340318691229e-09
Fexcel_CHR_6_len_38017580	6169887	-1.00941829862844e-09
Fexcel_CHR_6_len_38017580	6355430	-9.59024505384298e-10
Fexcel_CHR_6_len_38017580	7773210	-5.1662968849828e-09
Fexcel_CHR_6_len_38017580	8892860	3.55275384261705e-10
Fexcel_CHR_6_len_38017580	12479299	1.93103378492135e-09
Fexcel_CHR_6_len_38017580	13153606	2.44076873429712e-09
Fexcel_CHR_6_len_38017580	13511704	-1.73462586226086e-10
Fexcel_CHR_6_len_38017580	16159576	-1.10692970040946e-09
Fexcel_CHR_6_len_38017580	24059784	-8.68166505151328e-10
Fexcel_CHR_6_len_38017580	24211018	-3.4589054380104e-10
Fexcel_CHR_6_len_38017580	26531641	4.00713224987871e-09
Fexcel_CHR_6_len_38017580	26819178	-2.86185547706425e-09
Fexcel_CHR_6_len_38017580	28180366	-2.6585293496556e-09
Fexcel_CHR_6_len_38017580	29633636	-5.68914296434847e-09
Fexcel_CHR_6_len_38017580	31856771	2.23040819902804e-09
Fexcel_CHR_6_len_38017580	31912003	1.09947930894483e-09
Fexcel_CHR_6_len_38017580	34057583	3.44531753476998e-09
Fexcel_CHR_7_len_37718819	1140490	-4.25693783475157e-09
Fexcel_CHR_7_len_37718819	2036524	2.8873645009893e-09
Fexcel_CHR_7_len_37718819	2490960	1.24741670686899e-09
Fexcel_CHR_7_len_37718819	3207818	-3.59746132736181e-10
Fexcel_CHR_7_len_37718819	5599056	9.07879918182546e-10
Fexcel_CHR_7_len_37718819	7268902	-3.353756952299e-09
Fexcel_CHR_7_len_37718819	7647634	2.019855547549e-09
Fexcel_CHR_7_len_37718819	10083414	-1.91857092776256e-09
Fexcel_CHR_7_len_37718819	12043073	-2.79931814737689e-09
Fexcel_CHR_7_len_37718819	14319429	-1.26418154768784e-09
Fexcel_CHR_7_len_37718819	17131486	6.5817802820527e-10
Fexcel_CHR_7_len_37718819	20701072	6.47885567692266e-09
Fexcel_CHR_7_len_37718819	21546553	1.22550373847429e-10
Fexcel_CHR_7_len_37718819	22947150	-1.19553199361793e-10
Fexcel_CHR_7_len_37718819	24419460	-2.82583526286719e-09
Fexcel_CHR_7_len_37718819	24445936	6.37345027104631e-10
Fexcel_CHR_7_len_37718819	25679236	1.08647947521412e-09
Fexcel_CHR_7_len_37718819	26702433	-1.18462465158567e-09
Fexcel_CHR_7_len_37718819	29517724	-1.77079341856346e-09
Fexcel_CHR_7_len_37718819	30417611	1.54901059032341e-09
Fexcel_CHR_7_len_37718819	30936637	2.56182041035373e-09
Fexcel_CHR_7_len_37718819	31201531	1.42293581636733e-09
Fexcel_CHR_7_len_37718819	33136581	-4.63016397204733e-09
Fexcel_CHR_7_len_37718819	34008666	4.42520193788859e-09
Fexcel_CHR_7_len_37718819	34682833	-2.74328940698238e-09
Fexcel_CHR_7_len_37718819	35970088	9.08707455994218e-10
Fexcel_CHR_8_len_37194727	734968	1.91950452309743e-09
Fexcel_CHR_8_len_37194727	1693825	1.83459616649959e-09
Fexcel_CHR_8_len_37194727	2299708	-1.96027609584432e-09
Fexcel_CHR_8_len_37194727	4553188	8.15368503507127e-10
Fexcel_CHR_8_len_37194727	5509433	-8.63617045165893e-10
Fexcel_CHR_8_len_37194727	6349191	-9.20935874296324e-10
Fexcel_CHR_8_len_37194727	7220374	-3.72521178678332e-09
Fexcel_CHR_8_len_37194727	10193466	-4.64564377679391e-10
Fexcel_CHR_8_len_37194727	12960908	4.40929915885974e-10
Fexcel_CHR_8_len_37194727	14703096	1.118571418996e-09
Fexcel_CHR_8_len_37194727	15844773	2.51365528974761e-10
Fexcel_CHR_8_len_37194727	17528211	-2.99999972934376e-09
Fexcel_CHR_8_len_37194727	19003516	-1.02453616218346e-10
Fexcel_CHR_8_len_37194727	20045916	7.47516909543102e-09
Fexcel_CHR_8_len_37194727	20045973	-2.20879752122621e-09
Fexcel_CHR_8_len_37194727	20159884	-1.81809978948517e-10
Fexcel_CHR_8_len_37194727	27129241	-1.7269170255748e-10
Fexcel_CHR_8_len_37194727	27681873	1.25030641701941e-09
Fexcel_CHR_8_len_37194727	29154619	1.76215318949109e-09
Fexcel_CHR_8_len_37194727	29782844	-5.08144686439009e-09
Fexcel_CHR_8_len_37194727	30904552	1.53112910923639e-09
Fexcel_CHR_8_len_37194727	31289820	-1.00672159312525e-10
Fexcel_CHR_8_len_37194727	31488289	7.66428397325368e-09
Fexcel_CHR_9_len_37068053	49461	1.37645595150876e-09
Fexcel_CHR_9_len_37068053	1313671	-3.6768910549204e-09
Fexcel_CHR_9_len_37068053	1557680	-7.71932158744245e-09
Fexcel_CHR_9_len_37068053	2554688	-4.93927004006656e-09
Fexcel_CHR_9_len_37068053	6246597	2.86474813145554e-09
Fexcel_CHR_9_len_37068053	8389150	-3.92288721091716e-09
Fexcel_CHR_9_len_37068053	8389758	4.34025573004618e-09
Fexcel_CHR_9_len_37068053	8580467	-4.47698281851482e-10
Fexcel_CHR_9_len_37068053	11328351	-4.53577301404833e-09
Fexcel_CHR_9_len_37068053	13084037	-5.28016005758027e-10
Fexcel_CHR_9_len_37068053	14502294	1.21078020250197e-10
Fexcel_CHR_9_len_37068053	14853465	-8.15251142445133e-10
Fexcel_CHR_9_len_37068053	15276315	-1.40453885002534e-09
Fexcel_CHR_9_len_37068053	15611942	2.33592664628674e-09
Fexcel_CHR_9_len_37068053	17068899	4.10503376887434e-09
Fexcel_CHR_9_len_37068053	19440809	7.29413825106352e-10
Fexcel_CHR_9_len_37068053	22062803	1.13698490802461e-09
Fexcel_CHR_9_len_37068053	27411961	-5.11891748596481e-09
Fexcel_CHR_9_len_37068053	27739881	-8.71246156869987e-10
Fexcel_CHR_9_len_37068053	29172855	1.20099122446899e-09
Fexcel_CHR_9_len_37068053	30648833	1.07533363967565e-09
Fexcel_CHR_9_len_37068053	33648792	3.31771417573137e-09
Fexcel_CHR_10_len_35973953	4723301	-7.45265799561378e-10
Fexcel_CHR_10_len_35973953	6962159	3.48057300843817e-09
Fexcel_CHR_10_len_35973953	8268173	-5.60959215258413e-10
Fexcel_CHR_10_len_35973953	8724079	-8.332851634849e-10
Fexcel_CHR_10_len_35973953	9254108	3.47997881792132e-09
Fexcel_CHR_10_len_35973953	10298355	1.43581051246055e-10
Fexcel_CHR_10_len_35973953	11267032	2.44836776841233e-09
Fexcel_CHR_10_len_35973953	12896641	2.47102210414752e-10
Fexcel_CHR_10_len_35973953	14039713	-3.28571321713941e-09
Fexcel_CHR_10_len_35973953	16148688	1.27501623526218e-09
Fexcel_CHR_10_len_35973953	18037329	4.70168828689629e-11
Fexcel_CHR_10_len_35973953	20040349	-1.6033137045253e-09
Fexcel_CHR_10_len_35973953	20583866	-3.60040291235833e-10
Fexcel_CHR_10_len_35973953	20781863	4.07222230021667e-10
Fexcel_CHR_10_len_35973953	21957494	4.43202260526073e-09
Fexcel_CHR_10_len_35973953	22977830	2.53638177971802e-09
Fexcel_CHR_10_len_35973953	25429713	8.14752548845306e-09
Fexcel_CHR_10_len_35973953	27552431	1.10627306193506e-09
Fexcel_CHR_10_len_35973953	29026614	-7.26421037202492e-10
Fexcel_CHR_10_len_35973953	30376717	-8.78338827758837e-10
Fexcel_CHR_10_len_35973953	31229366	-1.48575703891947e-09
Fexcel_CHR_10_len_35973953	32563815	4.85946017020079e-10
Fexcel_CHR_11_len_35520117	6079321	1.72859188552129e-09
Fexcel_CHR_11_len_35520117	8508006	-3.91320764374437e-09
Fexcel_CHR_11_len_35520117	9235702	-1.11835317825653e-09
Fexcel_CHR_11_len_35520117	12454113	2.80709893678528e-09
Fexcel_CHR_11_len_35520117	12570292	-5.34367891633096e-09
Fexcel_CHR_11_len_35520117	12601624	-3.36049111583440e-09
Fexcel_CHR_11_len_35520117	14104150	-1.72234002390711e-09
Fexcel_CHR_11_len_35520117	14504267	1.0891915791948e-09
Fexcel_CHR_11_len_35520117	14903815	1.5882067372915e-09
Fexcel_CHR_11_len_35520117	17735034	-2.20940560881305e-09
Fexcel_CHR_11_len_35520117	19463228	3.62857081586742e-09
Fexcel_CHR_11_len_35520117	20680203	1.93476817068224e-09
Fexcel_CHR_11_len_35520117	22244895	-1.08244901385299e-09
Fexcel_CHR_11_len_35520117	22378636	2.41037245984034e-09
Fexcel_CHR_11_len_35520117	23003324	1.44419051711804e-09
Fexcel_CHR_11_len_35520117	24441471	1.17430145961848e-10
Fexcel_CHR_11_len_35520117	25355367	-3.44003641009679e-10
Fexcel_CHR_11_len_35520117	25971338	5.58610654864573e-10
Fexcel_CHR_11_len_35520117	27576906	1.70262614664291e-10
Fexcel_CHR_11_len_35520117	28464386	8.78856568223371e-10
Fexcel_CHR_11_len_35520117	31726179	1.51319787727941e-09
Fexcel_CHR_11_len_35520117	31815720	2.28685673880014e-09
Fexcel_CHR_11_len_35520117	33842500	-7.67197799904903e-10
Fexcel_CHR_11_len_35520117	34839308	-4.80118282889054e-09
Fexcel_CHR_12_len_34055259	860193	1.50140681636075e-09
Fexcel_CHR_12_len_34055259	1879765	1.37201533654188e-09
Fexcel_CHR_12_len_34055259	1879819	-2.5546849112687e-09
Fexcel_CHR_12_len_34055259	3106880	1.4528729691083e-09
Fexcel_CHR_12_len_34055259	3120962	7.50530411900016e-10
Fexcel_CHR_12_len_34055259	6781887	2.2966707975142e-09
Fexcel_CHR_12_len_34055259	9571411	-2.96972356299973e-09
Fexcel_CHR_12_len_34055259	12071042	2.8573834018056e-09
Fexcel_CHR_12_len_34055259	13232977	-1.624249637887e-10
Fexcel_CHR_12_len_34055259	16246642	-9.37433783619885e-10
Fexcel_CHR_12_len_34055259	18940170	2.32750567541498e-09
Fexcel_CHR_12_len_34055259	20341187	3.5382127214241e-09
Fexcel_CHR_12_len_34055259	21311496	-1.58288211842529e-09
Fexcel_CHR_12_len_34055259	22635127	-3.09142818374039e-09
Fexcel_CHR_12_len_34055259	23317434	-1.1571624205418e-09
Fexcel_CHR_12_len_34055259	27072570	9.27729864656948e-11
Fexcel_CHR_12_len_34055259	28994941	-3.25034723648268e-10
Fexcel_CHR_12_len_34055259	28994974	-4.38703714426683e-09
Fexcel_CHR_12_len_34055259	29941051	1.00700857220461e-09
Fexcel_CHR_12_len_34055259	32201634	3.62319234762283e-09
Fexcel_CHR_12_len_34055259	32600463	5.79878171130853e-10
Fexcel_CHR_12_len_34055259	33033065	-5.20805420570229e-09
Fexcel_CHR_12_len_34055259	33216093	5.09006850119497e-09
Fexcel_CHR_13_len_33044846	2012175	2.03081446516921e-10
Fexcel_CHR_13_len_33044846	3935276	-2.3209418754927e-09
Fexcel_CHR_13_len_33044846	10737887	5.12363274597684e-09
Fexcel_CHR_13_len_33044846	12988104	2.41834509841574e-09
Fexcel_CHR_13_len_33044846	13658047	-3.07930564699015e-10
Fexcel_CHR_13_len_33044846	14157080	-2.39036719865197e-09
Fexcel_CHR_13_len_33044846	14648616	1.77207636155257e-09
Fexcel_CHR_13_len_33044846	18931048	-2.24346268397293e-10
Fexcel_CHR_13_len_33044846	20259710	2.12367845732052e-10
Fexcel_CHR_13_len_33044846	22129856	1.47174605710665e-09
Fexcel_CHR_13_len_33044846	23079428	4.67951364595828e-10
Fexcel_CHR_13_len_33044846	25236844	3.23311204890568e-09
Fexcel_CHR_13_len_33044846	30104360	-5.15488688316167e-09
Fexcel_CHR_13_len_33044846	31956157	9.90112552058153e-11
Fexcel_CHR_13_len_33044846	31968208	-1.90731304787689e-09
Fexcel_CHR_13_len_33044846	32035344	-2.54982001113415e-10
Fexcel_CHR_14_len_32327853	282387	1.11318290871656e-09
Fexcel_CHR_14_len_32327853	2911292	-1.75219843717056e-09
Fexcel_CHR_14_len_32327853	4706012	2.26368805924998e-09
Fexcel_CHR_14_len_32327853	5989318	1.55172390435249e-10
Fexcel_CHR_14_len_32327853	6140314	1.21489003069841e-09
Fexcel_CHR_14_len_32327853	9873324	1.10136153333117e-09
Fexcel_CHR_14_len_32327853	9971192	9.73534032347439e-10
Fexcel_CHR_14_len_32327853	10229983	3.50448563315862e-09
Fexcel_CHR_14_len_32327853	11401549	-2.21797824935718e-09
Fexcel_CHR_14_len_32327853	13173026	3.07020409098228e-09
Fexcel_CHR_14_len_32327853	14259044	-1.26092404644491e-09
Fexcel_CHR_14_len_32327853	16179711	3.60178470436073e-09
Fexcel_CHR_14_len_32327853	17134910	-5.46428046406539e-09
Fexcel_CHR_14_len_32327853	19031817	2.61346878335379e-09
Fexcel_CHR_14_len_32327853	19698960	-4.29367776791394e-09
Fexcel_CHR_14_len_32327853	19885802	-7.94856939395098e-09
Fexcel_CHR_14_len_32327853	24882812	7.64062176534148e-10
Fexcel_CHR_14_len_32327853	24882825	-2.27460409039505e-10
Fexcel_CHR_14_len_32327853	26926715	1.4942851771646e-09
Fexcel_CHR_14_len_32327853	26950410	-2.70722636086927e-09
Fexcel_CHR_14_len_32327853	27094548	-5.33142659839296e-09
Fexcel_CHR_14_len_32327853	27829401	-5.82410199452139e-09
Fexcel_CHR_14_len_32327853	28119473	1.24501247193755e-09
Fexcel_CHR_14_len_32327853	29177563	-1.20382548325131e-09
Fexcel_CHR_14_len_32327853	29776812	-3.1417799047352e-09
Fexcel_CHR_15_len_31719076	3248537	2.68571366645075e-09
Fexcel_CHR_15_len_31719076	5243155	-4.41451285322312e-09
Fexcel_CHR_15_len_31719076	6552692	1.08135357641944e-09
Fexcel_CHR_15_len_31719076	8541364	-1.32553342557127e-09
Fexcel_CHR_15_len_31719076	8969676	1.25050177146132e-10
Fexcel_CHR_15_len_31719076	9588112	-4.85185963795349e-10
Fexcel_CHR_15_len_31719076	12140405	-5.19176241171784e-09
Fexcel_CHR_15_len_31719076	12535619	-6.60187572534073e-10
Fexcel_CHR_15_len_31719076	13168165	-4.02124442614379e-10
Fexcel_CHR_15_len_31719076	13683031	1.42861118070054e-09
Fexcel_CHR_15_len_31719076	18068385	6.57391065624617e-10
Fexcel_CHR_15_len_31719076	20514207	3.12067468183621e-09
Fexcel_CHR_15_len_31719076	21240821	-2.24248930547361e-09
Fexcel_CHR_15_len_31719076	22516095	-9.7529585546799e-10
Fexcel_CHR_15_len_31719076	23458882	2.65380552727408e-09
Fexcel_CHR_15_len_31719076	26116172	5.05591746788804e-10
Fexcel_CHR_15_len_31719076	27277631	-2.95810909759586e-09
Fexcel_CHR_15_len_31719076	30910388	-1.07645899177764e-10
Fexcel_CHR_15_len_31719076	31152195	5.60400764706388e-09
Fexcel_CHR_16_len_31360619	122052	-4.45566186222793e-09
Fexcel_CHR_16_len_31360619	3614532	1.01054725026274e-09
Fexcel_CHR_16_len_31360619	5103582	8.04407457818178e-09
Fexcel_CHR_16_len_31360619	7097321	-6.15896785307788e-10
Fexcel_CHR_16_len_31360619	10321505	-4.97345839177116e-11
Fexcel_CHR_16_len_31360619	12632584	1.67260498340015e-09
Fexcel_CHR_16_len_31360619	13703055	7.99603582549992e-09
Fexcel_CHR_16_len_31360619	15506655	1.36777728654359e-09
Fexcel_CHR_16_len_31360619	15885010	1.34146467366316e-09
Fexcel_CHR_16_len_31360619	17343873	4.59208634537273e-10
Fexcel_CHR_16_len_31360619	18698195	1.74127236449665e-09
Fexcel_CHR_16_len_31360619	21046894	-3.01683623557889e-09
Fexcel_CHR_16_len_31360619	22069749	-7.57039627861612e-10
Fexcel_CHR_16_len_31360619	23495155	-4.82856849984372e-10
Fexcel_CHR_16_len_31360619	25006391	2.63376048889115e-09
Fexcel_CHR_16_len_31360619	25528066	-2.16067602594099e-09
Fexcel_CHR_16_len_31360619	26345919	1.4961437166403e-09
Fexcel_CHR_16_len_31360619	26659390	2.1754932143135e-09
Fexcel_CHR_16_len_31360619	26669640	4.18700441611004e-09
Fexcel_CHR_16_len_31360619	26769358	1.84143403911509e-09
Fexcel_CHR_16_len_31360619	31228582	4.01281663197922e-09
Fexcel_CHR_17_len_31326729	4553190	1.40567398310058e-09
Fexcel_CHR_17_len_31326729	6254155	3.62828498743726e-09
Fexcel_CHR_17_len_31326729	7234461	2.24088893339383e-09
Fexcel_CHR_17_len_31326729	11824293	1.09644104805852e-09
Fexcel_CHR_17_len_31326729	13461636	-1.86957282838206e-09
Fexcel_CHR_17_len_31326729	13649520	3.44892030034954e-09
Fexcel_CHR_17_len_31326729	13800593	2.36768057488591e-09
Fexcel_CHR_17_len_31326729	14149079	5.40094304628565e-10
Fexcel_CHR_17_len_31326729	17017152	-2.17538440918367e-09
Fexcel_CHR_17_len_31326729	18110584	1.29714201229662e-09
Fexcel_CHR_17_len_31326729	19720232	1.06949338986188e-10
Fexcel_CHR_17_len_31326729	22042359	-5.24983299084922e-09
Fexcel_CHR_17_len_31326729	24297495	2.57339281683761e-09
Fexcel_CHR_17_len_31326729	26269586	2.59983215623103e-09
Fexcel_CHR_17_len_31326729	29657791	5.11437130991477e-09
Fexcel_CHR_18_len_28750949	737418	-4.28815884569781e-09
Fexcel_CHR_18_len_28750949	2283966	4.03327547414069e-09
Fexcel_CHR_18_len_28750949	2306789	2.70087715030001e-09
Fexcel_CHR_18_len_28750949	3964915	-4.61056450651683e-09
Fexcel_CHR_18_len_28750949	4480612	8.10249861090963e-09
Fexcel_CHR_18_len_28750949	4590310	2.05585271123657e-09
Fexcel_CHR_18_len_28750949	7802268	-5.63905252764374e-09
Fexcel_CHR_18_len_28750949	7983690	-7.58701368371267e-10
Fexcel_CHR_18_len_28750949	16232403	6.8999404976884e-10
Fexcel_CHR_18_len_28750949	18136826	-1.38520122727583e-09
Fexcel_CHR_18_len_28750949	18476506	-9.7135657170226e-10
Fexcel_CHR_18_len_28750949	21910788	9.58141319862849e-10
Fexcel_CHR_18_len_28750949	23143603	9.4080250416483e-10
Fexcel_CHR_18_len_28750949	25125495	1.99668283101674e-11
Fexcel_CHR_18_len_28750949	25302588	-1.63111047811406e-09
Fexcel_CHR_18_len_28750949	25306092	5.17457337320828e-09
Fexcel_CHR_18_len_28750949	25324239	2.79255085495909e-09
Fexcel_CHR_18_len_28750949	26230822	-2.14474642917083e-10
Fexcel_CHR_18_len_28750949	26335764	4.6485479112014e-10
Fexcel_CHR_19_len_27913690	794927	1.4323562262764e-10
Fexcel_CHR_19_len_27913690	1172599	3.94135219761236e-09
Fexcel_CHR_19_len_27913690	3305635	-6.48462664216733e-12
Fexcel_CHR_19_len_27913690	8496565	2.21828501628007e-09
Fexcel_CHR_19_len_27913690	9361790	1.78047560105608e-09
Fexcel_CHR_19_len_27913690	10302147	7.54745861654625e-10
Fexcel_CHR_19_len_27913690	12868821	-4.88240523208494e-09
Fexcel_CHR_19_len_27913690	15283004	-1.465853650109e-09
Fexcel_CHR_19_len_27913690	15889030	-1.13616319580398e-09
Fexcel_CHR_19_len_27913690	16372366	5.13395887264179e-09
Fexcel_CHR_19_len_27913690	17228967	5.75462501627663e-10
Fexcel_CHR_19_len_27913690	18639424	1.63871924155124e-09
Fexcel_CHR_19_len_27913690	20093897	-1.15797153856687e-09
Fexcel_CHR_19_len_27913690	20341131	1.75064966324606e-09
Fexcel_CHR_19_len_27913690	22058806	-3.22799932966518e-09
Fexcel_CHR_19_len_27913690	24830037	-2.13825961453453e-10
Fexcel_CHR_19_len_27913690	26829648	4.33957874054188e-09
Fexcel_CHR_20_len_26668775	2338968	-1.88944509423516e-10
Fexcel_CHR_20_len_26668775	2489887	-1.41724294513226e-09
Fexcel_CHR_20_len_26668775	3729953	7.26653628641396e-09
Fexcel_CHR_20_len_26668775	5011095	1.64276283735008e-09
Fexcel_CHR_20_len_26668775	5292604	5.18064340172619e-09
Fexcel_CHR_20_len_26668775	7311554	-2.43428548815325e-09
Fexcel_CHR_20_len_26668775	7526222	-3.56530619813952e-09
Fexcel_CHR_20_len_26668775	10210530	-3.37729106098699e-09
Fexcel_CHR_20_len_26668775	10293502	-8.12367113060987e-10
Fexcel_CHR_20_len_26668775	14713682	-4.14254727976174e-09
Fexcel_CHR_20_len_26668775	14898862	-5.54483953831935e-09
Fexcel_CHR_20_len_26668775	15993378	-4.4415241470876e-09
Fexcel_CHR_20_len_26668775	20454739	2.17979484712734e-10
Fexcel_CHR_20_len_26668775	20912158	9.16201725779451e-09
Fexcel_CHR_20_len_26668775	21155264	1.50439177854986e-09
Fexcel_CHR_20_len_26668775	23216007	-4.29945982931377e-10
Fexcel_CHR_20_len_26668775	23948458	-8.83637769958424e-10
Fexcel_CHR_20_len_26668775	24915604	3.32012222275081e-09
Fexcel_CHR_21_len_26479865	2886992	3.64909970259652e-09
Fexcel_CHR_21_len_26479865	2955687	-3.14706429484634e-10
Fexcel_CHR_21_len_26479865	4644642	2.7794686054554e-09
Fexcel_CHR_21_len_26479865	5692814	1.4748447170194e-09
Fexcel_CHR_21_len_26479865	5886570	-6.03557963404446e-09
Fexcel_CHR_21_len_26479865	6394138	6.58622139182382e-09
Fexcel_CHR_21_len_26479865	9048734	1.53045796745273e-09
Fexcel_CHR_21_len_26479865	15307220	1.0589113076241e-09
Fexcel_CHR_21_len_26479865	17660290	1.32822450889548e-09
Fexcel_CHR_21_len_26479865	17731443	1.99495311217608e-09
Fexcel_CHR_21_len_26479865	18048010	-5.99094877155081e-10
Fexcel_CHR_21_len_26479865	18490259	6.36911510807980e-10
Fexcel_CHR_21_len_26479865	18618554	-3.04354519180371e-10
Fexcel_CHR_21_len_26479865	22252057	8.95555604951122e-10
Fexcel_CHR_21_len_26479865	23888140	5.90247430758992e-09
Fexcel_CHR_21_len_26479865	26067677	-3.47153048771499e-09
Fexcel_CHR_21_len_26479865	26208333	-1.12336659753914e-09
Fexcel_CHR_22_len_20086330	810560	-2.22598810235381e-09
Fexcel_CHR_22_len_20086330	6116412	-9.32139745603829e-10
Fexcel_CHR_22_len_20086330	6883466	-1.80036471821526e-09
Fexcel_CHR_22_len_20086330	7024930	-1.81908225341282e-11
Fexcel_CHR_22_len_20086330	10277947	2.08782422878766e-09
Fexcel_CHR_22_len_20086330	12507418	-1.5355982111233e-09
Fexcel_CHR_22_len_20086330	12918720	7.64844510616131e-10
Fexcel_CHR_22_len_20086330	14141742	-7.89481454333965e-10
Fexcel_CHR_23_len_10788873	5468023	-2.0043504519454e-09
Fexcel_CHR_23_len_10788873	9483716	-1.76627227356615e-09
Fexcel_CHR_23_len_10788873	9615628	-7.62122474296559e-10
Fexcel_unpl-scaff_1_len_307215	131607	3.94730127489919e-09
Fexcel_unpl-scaff_3_len_171955	151044	-7.93152259172745e-10
Fexcel_unpl-scaff_5_len_152788	142682	1.66331841611206e-09
Fexcel_unpl-scaff_7_len_149203	33030	-1.45900291197171e-09
Fexcel_unpl-scaff_7_len_149203	65364	-1.1282418010766e-09
Fexcel_unpl-scaff_10_len_119055	98123	8.49142742205359e-10
Fexcel_unpl-scaff_97_len_34554	2998	-2.69380227760132e-09

## Sheet: Table S8
Table S8. Estimated effect sizes for the top 1,000 SNPs based on GWAS using cross-validation analysis in dataset A.
Chromosome	Position	Estimated effect size
Fexcel_CHR_1_len_57264378	9907	-4.46728017049977e-10
Fexcel_CHR_1_len_57264378	342032	-3.47780200251442e-09
Fexcel_CHR_1_len_57264378	635905	4.31014227228458e-10
Fexcel_CHR_1_len_57264378	4158538	4.48244268166042e-09
Fexcel_CHR_1_len_57264378	4882065	3.49517633324535e-09
Fexcel_CHR_1_len_57264378	5330403	-3.1518390760387e-10
Fexcel_CHR_1_len_57264378	5479857	-1.99932269879402e-09
Fexcel_CHR_1_len_57264378	6225718	6.09075020859909e-10
Fexcel_CHR_1_len_57264378	6494689	-3.17416569896211e-09
Fexcel_CHR_1_len_57264378	7028736	3.23923971161118e-09
Fexcel_CHR_1_len_57264378	8132831	1.16072405846778e-09
Fexcel_CHR_1_len_57264378	9462190	-2.2092069754268e-10
Fexcel_CHR_1_len_57264378	9676067	3.15311305060532e-09
Fexcel_CHR_1_len_57264378	10562321	1.68598849202455e-09
Fexcel_CHR_1_len_57264378	11372591	6.22796229130734e-10
Fexcel_CHR_1_len_57264378	11421297	-1.53076110290926e-09
Fexcel_CHR_1_len_57264378	12953625	-7.86811549817048e-10
Fexcel_CHR_1_len_57264378	14065331	1.15139809905113e-09
Fexcel_CHR_1_len_57264378	14708572	-3.21484875565635e-09
Fexcel_CHR_1_len_57264378	15200860	2.01722544563637e-09
Fexcel_CHR_1_len_57264378	16242143	6.11403416852178e-10
Fexcel_CHR_1_len_57264378	16561831	5.21142410712679e-10
Fexcel_CHR_1_len_57264378	16685271	2.90273651011808e-09
Fexcel_CHR_1_len_57264378	17572072	2.04985289272581e-09
Fexcel_CHR_1_len_57264378	17657741	-4.05081948423806e-09
Fexcel_CHR_1_len_57264378	18313537	1.27577602047618e-09
Fexcel_CHR_1_len_57264378	18619752	2.29846142881807e-09
Fexcel_CHR_1_len_57264378	19225021	1.37290101284997e-10
Fexcel_CHR_1_len_57264378	20028476	4.34230363324515e-09
Fexcel_CHR_1_len_57264378	20999633	9.18068768117066e-10
Fexcel_CHR_1_len_57264378	21080927	-2.70655657071407e-10
Fexcel_CHR_1_len_57264378	23301299	-1.62603707701025e-09
Fexcel_CHR_1_len_57264378	23660026	-1.8174953137998e-09
Fexcel_CHR_1_len_57264378	25717038	-2.21750308482785e-09
Fexcel_CHR_1_len_57264378	26323909	1.01635537564137e-09
Fexcel_CHR_1_len_57264378	26577829	1.62548230770252e-09
Fexcel_CHR_1_len_57264378	28338096	7.23715169894302e-10
Fexcel_CHR_1_len_57264378	28939725	5.17845971010975e-09
Fexcel_CHR_1_len_57264378	30389112	1.06038498832114e-09
Fexcel_CHR_1_len_57264378	31124083	-1.65142822292288e-09
Fexcel_CHR_1_len_57264378	31550358	4.28925836586304e-09
Fexcel_CHR_1_len_57264378	32385170	-5.71119701508964e-10
Fexcel_CHR_1_len_57264378	33048170	-2.8998247695836e-09
Fexcel_CHR_1_len_57264378	33243860	-7.16506585195686e-10
Fexcel_CHR_1_len_57264378	33880635	-3.60335719391899e-09
Fexcel_CHR_1_len_57264378	34879111	-4.64177106634984e-10
Fexcel_CHR_1_len_57264378	34919720	-1.33993884850406e-09
Fexcel_CHR_1_len_57264378	36010252	-6.00143760894067e-09
Fexcel_CHR_1_len_57264378	36303718	5.86988902810686e-10
Fexcel_CHR_1_len_57264378	36624565	-3.69790949897476e-10
Fexcel_CHR_1_len_57264378	36624638	1.03713163969299e-09
Fexcel_CHR_1_len_57264378	36939712	2.21478783893795e-09
Fexcel_CHR_1_len_57264378	38463046	-4.68350172171686e-09
Fexcel_CHR_1_len_57264378	38981101	-2.67238012331572e-09
Fexcel_CHR_1_len_57264378	38989947	1.86273092079583e-09
Fexcel_CHR_1_len_57264378	40165697	-3.54126138228217e-10
Fexcel_CHR_1_len_57264378	40597345	-2.83979976737243e-09
Fexcel_CHR_1_len_57264378	41192103	-5.33253801664125e-09
Fexcel_CHR_1_len_57264378	41244567	3.00536738326658e-09
Fexcel_CHR_1_len_57264378	41630102	9.63428051137069e-10
Fexcel_CHR_1_len_57264378	42610871	-2.3841784653633e-09
Fexcel_CHR_1_len_57264378	44499936	2.91079811599936e-09
Fexcel_CHR_1_len_57264378	46445313	-9.53065708425097e-10
Fexcel_CHR_1_len_57264378	47187210	1.62899515512081e-09
Fexcel_CHR_1_len_57264378	48323045	-1.83817280526528e-09
Fexcel_CHR_1_len_57264378	50393063	-1.57762781945722e-09
Fexcel_CHR_1_len_57264378	51929713	3.50524240145832e-09
Fexcel_CHR_1_len_57264378	53891620	1.35672721239613e-10
Fexcel_CHR_1_len_57264378	54211462	4.65241581085657e-10
Fexcel_CHR_1_len_57264378	54427147	-1.7319864809912e-10
Fexcel_CHR_1_len_57264378	55309821	1.69994124375123e-09
Fexcel_CHR_1_len_57264378	56202583	9.76467695492007e-10
Fexcel_CHR_1_len_57264378	56864545	-2.93191791147989e-10
Fexcel_CHR_2_len_50512930	1028692	1.54940969851548e-09
Fexcel_CHR_2_len_50512930	1212860	3.13625888876086e-09
Fexcel_CHR_2_len_50512930	1990636	3.37574240069104e-09
Fexcel_CHR_2_len_50512930	2912712	4.79263580603042e-10
Fexcel_CHR_2_len_50512930	4397420	1.90432664371915e-09
Fexcel_CHR_2_len_50512930	6657662	-1.68609704007669e-09
Fexcel_CHR_2_len_50512930	7177676	2.02646474556859e-09
Fexcel_CHR_2_len_50512930	7509426	1.14171237332623e-09
Fexcel_CHR_2_len_50512930	8787438	-4.23323091564839e-09
Fexcel_CHR_2_len_50512930	9996090	1.3460186512229e-09
Fexcel_CHR_2_len_50512930	10266762	-2.10167914993632e-10
Fexcel_CHR_2_len_50512930	10610634	1.09673449926706e-09
Fexcel_CHR_2_len_50512930	12214595	9.21317010850669e-10
Fexcel_CHR_2_len_50512930	12375749	4.66342770936658e-09
Fexcel_CHR_2_len_50512930	13268583	-1.40425858969139e-09
Fexcel_CHR_2_len_50512930	13897133	1.3929612715349e-08
Fexcel_CHR_2_len_50512930	14067805	1.51169169797011e-10
Fexcel_CHR_2_len_50512930	14433840	-2.05610503654254e-09
Fexcel_CHR_2_len_50512930	14780626	-1.85471959642717e-09
Fexcel_CHR_2_len_50512930	15020771	-1.94804769653826e-09
Fexcel_CHR_2_len_50512930	16248157	-1.20628376687479e-09
Fexcel_CHR_2_len_50512930	16248184	3.12380883938574e-09
Fexcel_CHR_2_len_50512930	17081105	-1.99941011841179e-12
Fexcel_CHR_2_len_50512930	17327635	-4.84788842768756e-10
Fexcel_CHR_2_len_50512930	17856643	-5.51980625560271e-10
Fexcel_CHR_2_len_50512930	18644262	-1.62627696124609e-10
Fexcel_CHR_2_len_50512930	18872418	-8.53387004147243e-10
Fexcel_CHR_2_len_50512930	21193457	-1.05086502617342e-09
Fexcel_CHR_2_len_50512930	21739745	-9.60896484335279e-10
Fexcel_CHR_2_len_50512930	21985559	-2.92739791404976e-09
Fexcel_CHR_2_len_50512930	22002655	9.21741419807357e-09
Fexcel_CHR_2_len_50512930	23874990	5.42346475738784e-10
Fexcel_CHR_2_len_50512930	24570504	2.4628562288945e-09
Fexcel_CHR_2_len_50512930	27056183	1.45702382646259e-09
Fexcel_CHR_2_len_50512930	33129867	2.11124740932445e-09
Fexcel_CHR_2_len_50512930	33384511	2.074305560156e-09
Fexcel_CHR_2_len_50512930	33384593	8.439432744567e-10
Fexcel_CHR_2_len_50512930	34396863	9.47465389471892e-10
Fexcel_CHR_2_len_50512930	34487068	1.83504494617506e-09
Fexcel_CHR_2_len_50512930	34685392	-1.13581471729367e-09
Fexcel_CHR_2_len_50512930	35750273	3.53816874180162e-09
Fexcel_CHR_2_len_50512930	35752728	-1.99448582272455e-09
Fexcel_CHR_2_len_50512930	35845874	-7.01742603194725e-09
Fexcel_CHR_2_len_50512930	36826511	-6.99495892769116e-10
Fexcel_CHR_2_len_50512930	36974130	1.71453508564526e-10
Fexcel_CHR_2_len_50512930	39143535	-3.16053131398272e-09
Fexcel_CHR_2_len_50512930	39255764	-5.67523936913978e-10
Fexcel_CHR_2_len_50512930	39574581	-7.5428605518035e-10
Fexcel_CHR_2_len_50512930	39703259	1.92561161955623e-09
Fexcel_CHR_2_len_50512930	40768060	-3.49789773815799e-10
Fexcel_CHR_2_len_50512930	40863555	-3.23517369454651e-09
Fexcel_CHR_2_len_50512930	40971162	1.20027160011411e-09
Fexcel_CHR_2_len_50512930	41244330	-2.70878127629358e-10
Fexcel_CHR_2_len_50512930	41364016	2.5189997804874e-09
Fexcel_CHR_2_len_50512930	41569420	-5.6555082030363e-10
Fexcel_CHR_2_len_50512930	43877926	-5.22431946373362e-09
Fexcel_CHR_2_len_50512930	44013407	2.06820313735405e-09
Fexcel_CHR_2_len_50512930	44084143	-1.52658646351049e-09
Fexcel_CHR_2_len_50512930	45427912	2.10800662734112e-09
Fexcel_CHR_2_len_50512930	45457801	2.63909054536063e-10
Fexcel_CHR_2_len_50512930	47652223	-1.48241535752302e-09
Fexcel_CHR_2_len_50512930	48422759	5.81015412657833e-09
Fexcel_CHR_2_len_50512930	49019975	-1.45370693922314e-10
Fexcel_CHR_2_len_50512930	49834424	-4.84033907212413e-10
Fexcel_CHR_2_len_50512930	49834452	2.68254854181065e-09
Fexcel_CHR_3_len_46142683	434847	2.01167055590995e-09
Fexcel_CHR_3_len_46142683	1144035	-1.75428526951013e-09
Fexcel_CHR_3_len_46142683	1432751	-2.11192867184034e-09
Fexcel_CHR_3_len_46142683	1567554	2.63967014512419e-09
Fexcel_CHR_3_len_46142683	6639340	-2.07294791962832e-09
Fexcel_CHR_3_len_46142683	6892898	7.77467270463969e-10
Fexcel_CHR_3_len_46142683	7629701	2.66237170405371e-09
Fexcel_CHR_3_len_46142683	7924478	6.90469450977692e-10
Fexcel_CHR_3_len_46142683	8205282	1.9934107933462e-09
Fexcel_CHR_3_len_46142683	8812296	5.99689627460675e-09
Fexcel_CHR_3_len_46142683	10818463	4.59010936870516e-09
Fexcel_CHR_3_len_46142683	11105700	1.75854382679892e-10
Fexcel_CHR_3_len_46142683	13503749	8.13838322070057e-10
Fexcel_CHR_3_len_46142683	14049467	-7.97535710443009e-12
Fexcel_CHR_3_len_46142683	14287052	1.08075420629027e-09
Fexcel_CHR_3_len_46142683	14287087	-2.83286638008907e-09
Fexcel_CHR_3_len_46142683	14870137	-2.30674883944551e-09
Fexcel_CHR_3_len_46142683	14904519	-3.4147915278301e-09
Fexcel_CHR_3_len_46142683	15771009	-2.06041800775318e-09
Fexcel_CHR_3_len_46142683	16799413	1.37578556347424e-09
Fexcel_CHR_3_len_46142683	16799416	-9.97339204103021e-11
Fexcel_CHR_3_len_46142683	16799421	4.98244644185855e-09
Fexcel_CHR_3_len_46142683	17129032	-1.69701241293299e-10
Fexcel_CHR_3_len_46142683	17234572	-7.49905807765844e-10
Fexcel_CHR_3_len_46142683	18859320	2.90869323255617e-10
Fexcel_CHR_3_len_46142683	20060747	-3.67887376798201e-09
Fexcel_CHR_3_len_46142683	20573120	5.32225099791924e-10
Fexcel_CHR_3_len_46142683	20818557	2.18478790398328e-09
Fexcel_CHR_3_len_46142683	22045070	-1.3112690152864e-09
Fexcel_CHR_3_len_46142683	22066599	-1.74695052956538e-09
Fexcel_CHR_3_len_46142683	22434578	-7.96357394862547e-10
Fexcel_CHR_3_len_46142683	22973276	2.92178432365274e-09
Fexcel_CHR_3_len_46142683	23197824	1.09005939516208e-09
Fexcel_CHR_3_len_46142683	24024090	-7.30014897856556e-09
Fexcel_CHR_3_len_46142683	24179721	2.53620124526053e-10
Fexcel_CHR_3_len_46142683	24952091	2.41138606516658e-09
Fexcel_CHR_3_len_46142683	24967688	1.58396011973927e-10
Fexcel_CHR_3_len_46142683	25939592	1.11347530873411e-10
Fexcel_CHR_3_len_46142683	26617159	2.08412657111871e-09
Fexcel_CHR_3_len_46142683	26897828	-4.31390654470153e-09
Fexcel_CHR_3_len_46142683	26897842	5.01999866802397e-09
Fexcel_CHR_3_len_46142683	26917652	-2.06825443614594e-09
Fexcel_CHR_3_len_46142683	27716198	8.47313861894194e-10
Fexcel_CHR_3_len_46142683	28116302	6.76409273063877e-09
Fexcel_CHR_3_len_46142683	28999312	-1.09094386072264e-09
Fexcel_CHR_3_len_46142683	29114955	3.50673103098279e-10
Fexcel_CHR_3_len_46142683	30524969	5.28240750009406e-10
Fexcel_CHR_3_len_46142683	33411737	5.1927917580679e-09
Fexcel_CHR_3_len_46142683	34487042	5.59280410599724e-09
Fexcel_CHR_3_len_46142683	34870003	5.53259052014865e-11
Fexcel_CHR_3_len_46142683	35050705	1.65267556731273e-09
Fexcel_CHR_3_len_46142683	36591844	3.21609414600063e-10
Fexcel_CHR_3_len_46142683	39783960	-2.21053492271946e-09
Fexcel_CHR_3_len_46142683	42317993	1.54852786590632e-09
Fexcel_CHR_3_len_46142683	42643660	-1.64674442650025e-10
Fexcel_CHR_3_len_46142683	44784565	-3.55943201549486e-09
Fexcel_CHR_3_len_46142683	45615442	2.05480066932103e-09
Fexcel_CHR_4_len_43826698	696013	2.00931962938448e-09
Fexcel_CHR_4_len_43826698	731704	9.91184334446647e-09
Fexcel_CHR_4_len_43826698	1012621	8.38743455520207e-09
Fexcel_CHR_4_len_43826698	1341772	-3.14161036760774e-09
Fexcel_CHR_4_len_43826698	2286627	2.13065027662814e-09
Fexcel_CHR_4_len_43826698	3743724	1.47243510678073e-09
Fexcel_CHR_4_len_43826698	3743828	-8.44607645246016e-10
Fexcel_CHR_4_len_43826698	4470062	-1.67043298692024e-09
Fexcel_CHR_4_len_43826698	4499002	2.2228968866302e-09
Fexcel_CHR_4_len_43826698	8604095	5.5825810062267e-10
Fexcel_CHR_4_len_43826698	8879974	4.54377858789937e-09
Fexcel_CHR_4_len_43826698	9346742	1.3478664192469e-09
Fexcel_CHR_4_len_43826698	9648958	1.02717782178123e-09
Fexcel_CHR_4_len_43826698	10048733	-9.78808570101008e-10
Fexcel_CHR_4_len_43826698	10195260	-2.74119171517033e-09
Fexcel_CHR_4_len_43826698	10811140	8.38832196096003e-10
Fexcel_CHR_4_len_43826698	11472033	-3.67262278073997e-09
Fexcel_CHR_4_len_43826698	14473719	-7.62091839573517e-10
Fexcel_CHR_4_len_43826698	17357711	2.36016157679122e-09
Fexcel_CHR_4_len_43826698	17413199	1.17142964883824e-10
Fexcel_CHR_4_len_43826698	17586067	-7.50198475566771e-09
Fexcel_CHR_4_len_43826698	21420277	1.89556875415221e-09
Fexcel_CHR_4_len_43826698	22099697	-2.57138359219922e-09
Fexcel_CHR_4_len_43826698	22890093	-2.78489842724089e-09
Fexcel_CHR_4_len_43826698	23972496	-3.95999892188954e-09
Fexcel_CHR_4_len_43826698	24219250	2.58197649743526e-09
Fexcel_CHR_4_len_43826698	24709154	-1.05006537671419e-09
Fexcel_CHR_4_len_43826698	25645050	1.12679129053051e-09
Fexcel_CHR_4_len_43826698	25938766	2.59428286266917e-10
Fexcel_CHR_4_len_43826698	28311724	1.71848122739635e-09
Fexcel_CHR_4_len_43826698	28515269	2.55024927049171e-09
Fexcel_CHR_4_len_43826698	29474542	3.32188051012285e-10
Fexcel_CHR_4_len_43826698	30213384	-3.89889675257287e-10
Fexcel_CHR_4_len_43826698	30291098	2.15129424918847e-09
Fexcel_CHR_4_len_43826698	30600372	-1.26183040886847e-09
Fexcel_CHR_4_len_43826698	32086139	-2.545822190015e-09
Fexcel_CHR_4_len_43826698	33248903	2.12888916638007e-09
Fexcel_CHR_4_len_43826698	34759180	-1.84726547016984e-09
Fexcel_CHR_4_len_43826698	35100262	2.35841770319226e-09
Fexcel_CHR_4_len_43826698	35642605	-1.83580799843201e-09
Fexcel_CHR_4_len_43826698	36312642	6.10030549272777e-09
Fexcel_CHR_4_len_43826698	37134240	1.39076877087588e-09
Fexcel_CHR_4_len_43826698	37233567	3.02514179486869e-09
Fexcel_CHR_4_len_43826698	38687738	-1.41661554359077e-09
Fexcel_CHR_4_len_43826698	39081817	-1.50035332175046e-12
Fexcel_CHR_4_len_43826698	42623441	-5.15530094979556e-09
Fexcel_CHR_4_len_43826698	43423676	6.25296095811997e-10
Fexcel_CHR_5_len_41655330	909506	1.32094624230025e-09
Fexcel_CHR_5_len_41655330	1166012	-9.45979296732289e-10
Fexcel_CHR_5_len_41655330	1431367	1.99915660442583e-09
Fexcel_CHR_5_len_41655330	1571164	1.36565140063697e-09
Fexcel_CHR_5_len_41655330	2837651	7.6851682478198e-10
Fexcel_CHR_5_len_41655330	3491979	3.89358228847156e-09
Fexcel_CHR_5_len_41655330	4496651	-1.34411212036043e-09
Fexcel_CHR_5_len_41655330	5794438	-4.63484826497343e-09
Fexcel_CHR_5_len_41655330	6846778	3.88812240407673e-10
Fexcel_CHR_5_len_41655330	6846820	2.4041853312734e-09
Fexcel_CHR_5_len_41655330	7595010	1.93644434473287e-10
Fexcel_CHR_5_len_41655330	7851337	-1.67723378381636e-09
Fexcel_CHR_5_len_41655330	7868299	-2.55258430285864e-10
Fexcel_CHR_5_len_41655330	8197552	3.17821058338946e-09
Fexcel_CHR_5_len_41655330	8484684	-2.29436627693148e-09
Fexcel_CHR_5_len_41655330	8518302	-6.21832993959259e-10
Fexcel_CHR_5_len_41655330	9086570	2.60612416659119e-10
Fexcel_CHR_5_len_41655330	9455213	1.5055807326727e-09
Fexcel_CHR_5_len_41655330	9568525	2.70487300696625e-09
Fexcel_CHR_5_len_41655330	9624534	2.00869594990522e-09
Fexcel_CHR_5_len_41655330	9856276	-1.94031441076161e-09
Fexcel_CHR_5_len_41655330	10003483	-1.64693268199908e-09
Fexcel_CHR_5_len_41655330	10201050	3.0004267072964e-09
Fexcel_CHR_5_len_41655330	10719921	-8.77186622065453e-11
Fexcel_CHR_5_len_41655330	13200852	-5.7998924346332e-10
Fexcel_CHR_5_len_41655330	14599289	-9.96399387986256e-12
Fexcel_CHR_5_len_41655330	14986199	-1.66016814974349e-09
Fexcel_CHR_5_len_41655330	16105507	-8.95843498047608e-09
Fexcel_CHR_5_len_41655330	17350808	4.74029910060225e-09
Fexcel_CHR_5_len_41655330	20458636	3.29627012882993e-09
Fexcel_CHR_5_len_41655330	21159179	2.36811225419467e-09
Fexcel_CHR_5_len_41655330	21213737	6.40507957877466e-10
Fexcel_CHR_5_len_41655330	22607419	-9.46961929497353e-10
Fexcel_CHR_5_len_41655330	23530058	-2.71210049915487e-09
Fexcel_CHR_5_len_41655330	23980733	-2.85225917812213e-10
Fexcel_CHR_5_len_41655330	24309654	-2.36941631022599e-09
Fexcel_CHR_5_len_41655330	24408133	2.74389218623215e-09
Fexcel_CHR_5_len_41655330	24408536	2.62917241331379e-09
Fexcel_CHR_5_len_41655330	24420364	9.6375610997192e-10
Fexcel_CHR_5_len_41655330	24716175	1.54897443098308e-09
Fexcel_CHR_5_len_41655330	25494489	2.7900173008425e-10
Fexcel_CHR_5_len_41655330	25739915	1.01639747721827e-09
Fexcel_CHR_5_len_41655330	25937898	-1.41878950243948e-09
Fexcel_CHR_5_len_41655330	27240839	-3.17583386529111e-09
Fexcel_CHR_5_len_41655330	28374174	-1.542571622957e-09
Fexcel_CHR_5_len_41655330	28795568	-3.00123898797565e-10
Fexcel_CHR_5_len_41655330	30109701	3.20945041433351e-09
Fexcel_CHR_5_len_41655330	30674003	-2.09019938584169e-09
Fexcel_CHR_5_len_41655330	30795230	-5.01408017191205e-09
Fexcel_CHR_5_len_41655330	31658669	8.12957772493129e-10
Fexcel_CHR_5_len_41655330	31897439	3.3447601950296e-09
Fexcel_CHR_5_len_41655330	32562425	-2.26430429358213e-11
Fexcel_CHR_5_len_41655330	32616030	2.85476808608059e-09
Fexcel_CHR_5_len_41655330	33153317	-2.12193245145735e-10
Fexcel_CHR_5_len_41655330	33951728	-7.09770494738988e-10
Fexcel_CHR_5_len_41655330	33951788	-7.180410302172e-10
Fexcel_CHR_5_len_41655330	34599526	2.25483283018882e-09
Fexcel_CHR_5_len_41655330	35318830	2.59800771562892e-11
Fexcel_CHR_5_len_41655330	36988575	-1.42670599608798e-09
Fexcel_CHR_5_len_41655330	36988994	-1.05258440367372e-11
Fexcel_CHR_5_len_41655330	37716047	3.97081020165924e-10
Fexcel_CHR_5_len_41655330	38324368	-3.03359493298343e-09
Fexcel_CHR_5_len_41655330	38403386	-2.39501287403295e-09
Fexcel_CHR_5_len_41655330	39120536	-4.97957775417987e-09
Fexcel_CHR_5_len_41655330	39920165	1.05333297583452e-09
Fexcel_CHR_5_len_41655330	40944967	3.10941991399664e-10
Fexcel_CHR_5_len_41655330	41269322	4.10170230078237e-09
Fexcel_CHR_6_len_38017580	1505161	1.5169687285859e-10
Fexcel_CHR_6_len_38017580	2261769	4.20217798434158e-09
Fexcel_CHR_6_len_38017580	3160926	3.10050254821526e-09
Fexcel_CHR_6_len_38017580	3671762	-2.5534901355997e-10
Fexcel_CHR_6_len_38017580	4615671	-3.31230745042118e-09
Fexcel_CHR_6_len_38017580	5261329	3.36984693161139e-09
Fexcel_CHR_6_len_38017580	6137824	-3.93403197854601e-09
Fexcel_CHR_6_len_38017580	6169887	-1.00941831509317e-09
Fexcel_CHR_6_len_38017580	6355430	-9.59024773351011e-10
Fexcel_CHR_6_len_38017580	6448787	2.51475241314566e-09
Fexcel_CHR_6_len_38017580	6816926	-5.37753357799111e-10
Fexcel_CHR_6_len_38017580	7018232	-8.16585073169361e-10
Fexcel_CHR_6_len_38017580	7773210	-5.1662962449692e-09
Fexcel_CHR_6_len_38017580	8892860	3.552751835456e-10
Fexcel_CHR_6_len_38017580	10876675	-8.60982008544468e-10
Fexcel_CHR_6_len_38017580	12479299	1.9310340673395e-09
Fexcel_CHR_6_len_38017580	12482001	-1.59241868672883e-09
Fexcel_CHR_6_len_38017580	13131114	3.02132191624384e-09
Fexcel_CHR_6_len_38017580	13153606	2.44076871934742e-09
Fexcel_CHR_6_len_38017580	13511704	-1.73462507838275e-10
Fexcel_CHR_6_len_38017580	14130186	1.12147871249546e-09
Fexcel_CHR_6_len_38017580	15429585	-1.26936946673031e-09
Fexcel_CHR_6_len_38017580	16159576	-1.10693010601914e-09
Fexcel_CHR_6_len_38017580	16676495	-1.92317009839191e-09
Fexcel_CHR_6_len_38017580	18973455	-4.73590873485162e-10
Fexcel_CHR_6_len_38017580	20100673	2.72523339463578e-10
Fexcel_CHR_6_len_38017580	23746039	1.2975597905092e-09
Fexcel_CHR_6_len_38017580	23769710	-1.81441596776328e-09
Fexcel_CHR_6_len_38017580	24059784	-8.68166466269817e-10
Fexcel_CHR_6_len_38017580	24211018	-3.45889862555519e-10
Fexcel_CHR_6_len_38017580	24735187	2.00161477969592e-09
Fexcel_CHR_6_len_38017580	26531641	4.00713226010304e-09
Fexcel_CHR_6_len_38017580	26819178	-2.86185528965667e-09
Fexcel_CHR_6_len_38017580	28163517	1.46214338388562e-09
Fexcel_CHR_6_len_38017580	28180366	-2.65852791650381e-09
Fexcel_CHR_6_len_38017580	28577745	1.6969929344869e-09
Fexcel_CHR_6_len_38017580	29633636	-5.68914214199816e-09
Fexcel_CHR_6_len_38017580	29909370	-1.48547294007916e-09
Fexcel_CHR_6_len_38017580	31856771	2.23040846648691e-09
Fexcel_CHR_6_len_38017580	31912003	1.09947860984893e-09
Fexcel_CHR_6_len_38017580	34057583	3.44531703835301e-09
Fexcel_CHR_6_len_38017580	34871742	-1.60709688564719e-09
Fexcel_CHR_7_len_37718819	625686	-1.46031375569282e-10
Fexcel_CHR_7_len_37718819	1140490	-4.25693739696956e-09
Fexcel_CHR_7_len_37718819	1940375	-7.08831102523228e-09
Fexcel_CHR_7_len_37718819	2036524	2.88736375826132e-09
Fexcel_CHR_7_len_37718819	2490960	1.2474162425448e-09
Fexcel_CHR_7_len_37718819	3060483	1.26913431025316e-09
Fexcel_CHR_7_len_37718819	3207818	-3.59746193421878e-10
Fexcel_CHR_7_len_37718819	3800974	-1.43191602407853e-09
Fexcel_CHR_7_len_37718819	5081601	1.19544669524113e-10
Fexcel_CHR_7_len_37718819	5599056	9.07879503991905e-10
Fexcel_CHR_7_len_37718819	7268902	-3.35375602890068e-09
Fexcel_CHR_7_len_37718819	7333934	1.07539112421619e-09
Fexcel_CHR_7_len_37718819	7647634	2.01985582501829e-09
Fexcel_CHR_7_len_37718819	9005022	-3.11471963468756e-09
Fexcel_CHR_7_len_37718819	9090142	-4.85749076320942e-09
Fexcel_CHR_7_len_37718819	10083414	-1.91857088114923e-09
Fexcel_CHR_7_len_37718819	10561129	-1.85287381318641e-10
Fexcel_CHR_7_len_37718819	10776565	-6.42340162775771e-09
Fexcel_CHR_7_len_37718819	11596407	-2.93495255514835e-10
Fexcel_CHR_7_len_37718819	12043073	-2.79931760844381e-09
Fexcel_CHR_7_len_37718819	14319429	-1.26418192660235e-09
Fexcel_CHR_7_len_37718819	16746561	-5.55643081817573e-09
Fexcel_CHR_7_len_37718819	17131486	6.58178792111421e-10
Fexcel_CHR_7_len_37718819	18347568	-2.84335455718624e-09
Fexcel_CHR_7_len_37718819	18523357	2.38966552032988e-09
Fexcel_CHR_7_len_37718819	19641899	-1.53714237990845e-09
Fexcel_CHR_7_len_37718819	20701072	6.4788547263195e-09
Fexcel_CHR_7_len_37718819	21546553	1.22550568969852e-10
Fexcel_CHR_7_len_37718819	21703980	-9.12537109538401e-09
Fexcel_CHR_7_len_37718819	22947150	-1.19552985263854e-10
Fexcel_CHR_7_len_37718819	23503483	-1.50311763473784e-09
Fexcel_CHR_7_len_37718819	23530363	1.43501888881755e-09
Fexcel_CHR_7_len_37718819	23748432	8.27320368632223e-10
Fexcel_CHR_7_len_37718819	24419460	-2.82583404329445e-09
Fexcel_CHR_7_len_37718819	24445936	6.37344076672837e-10
Fexcel_CHR_7_len_37718819	25679236	1.08647973702418e-09
Fexcel_CHR_7_len_37718819	26702433	-1.18462483766742e-09
Fexcel_CHR_7_len_37718819	29517724	-1.77079315900528e-09
Fexcel_CHR_7_len_37718819	30417611	1.54901067482551e-09
Fexcel_CHR_7_len_37718819	30936637	2.56182051684041e-09
Fexcel_CHR_7_len_37718819	31201531	1.42293555909174e-09
Fexcel_CHR_7_len_37718819	31986062	1.22792558602141e-09
Fexcel_CHR_7_len_37718819	32648023	5.72792341289921e-10
Fexcel_CHR_7_len_37718819	33136581	-4.63016287218995e-09
Fexcel_CHR_7_len_37718819	34008666	4.42520194987716e-09
Fexcel_CHR_7_len_37718819	34367975	2.13486702803337e-09
Fexcel_CHR_7_len_37718819	34682833	-2.74328896094617e-09
Fexcel_CHR_7_len_37718819	35970088	9.08708379409066e-10
Fexcel_CHR_8_len_37194727	734968	1.91950550037711e-09
Fexcel_CHR_8_len_37194727	939010	1.30517705078806e-09
Fexcel_CHR_8_len_37194727	1693825	1.834594924908e-09
Fexcel_CHR_8_len_37194727	2284340	1.33017707755491e-09
Fexcel_CHR_8_len_37194727	2299708	-1.96027561880756e-09
Fexcel_CHR_8_len_37194727	3532131	-1.57967123210982e-09
Fexcel_CHR_8_len_37194727	3658545	-4.43697725866216e-09
Fexcel_CHR_8_len_37194727	3769118	-1.90771937355978e-09
Fexcel_CHR_8_len_37194727	3952319	-7.20250053555439e-10
Fexcel_CHR_8_len_37194727	4074307	-3.23189201588482e-09
Fexcel_CHR_8_len_37194727	4553188	8.15367561042069e-10
Fexcel_CHR_8_len_37194727	5509433	-8.63617392278679e-10
Fexcel_CHR_8_len_37194727	6349191	-9.20935611574882e-10
Fexcel_CHR_8_len_37194727	7220329	1.33701245568197e-09
Fexcel_CHR_8_len_37194727	7220374	-3.72521175722167e-09
Fexcel_CHR_8_len_37194727	10193466	-4.64564243822223e-10
Fexcel_CHR_8_len_37194727	11128215	-8.37197795235757e-10
Fexcel_CHR_8_len_37194727	12960908	4.40929723307608e-10
Fexcel_CHR_8_len_37194727	14703096	1.11857170753193e-09
Fexcel_CHR_8_len_37194727	15844773	2.51365873386042e-10
Fexcel_CHR_8_len_37194727	17528211	-3.00000001704941e-09
Fexcel_CHR_8_len_37194727	19003516	-1.02453601164314e-10
Fexcel_CHR_8_len_37194727	20045916	7.47516871362558e-09
Fexcel_CHR_8_len_37194727	20045955	-5.03413023225144e-11
Fexcel_CHR_8_len_37194727	20045973	-2.20879779133562e-09
Fexcel_CHR_8_len_37194727	20159884	-1.8181037911179e-10
Fexcel_CHR_8_len_37194727	20160193	1.84178524298535e-09
Fexcel_CHR_8_len_37194727	24093910	3.33688557131091e-09
Fexcel_CHR_8_len_37194727	24344791	-2.3718956992682e-09
Fexcel_CHR_8_len_37194727	27129241	-1.72690994663305e-10
Fexcel_CHR_8_len_37194727	27295680	4.62900978322041e-09
Fexcel_CHR_8_len_37194727	27681873	1.25030685212566e-09
Fexcel_CHR_8_len_37194727	29154619	1.76215286398557e-09
Fexcel_CHR_8_len_37194727	29782844	-5.08144608332524e-09
Fexcel_CHR_8_len_37194727	30153870	4.01318157188328e-09
Fexcel_CHR_8_len_37194727	30904552	1.53112897314092e-09
Fexcel_CHR_8_len_37194727	31284433	-5.10221086685854e-09
Fexcel_CHR_8_len_37194727	31289820	-1.00672129273542e-10
Fexcel_CHR_8_len_37194727	31488289	7.66428360169418e-09
Fexcel_CHR_8_len_37194727	35986794	1.50997366852099e-09
Fexcel_CHR_8_len_37194727	35993837	2.1153912862011e-09
Fexcel_CHR_9_len_37068053	49461	1.37645591759524e-09
Fexcel_CHR_9_len_37068053	924685	3.21897911206109e-09
Fexcel_CHR_9_len_37068053	1306992	1.78092802609962e-09
Fexcel_CHR_9_len_37068053	1313671	-3.67689077576712e-09
Fexcel_CHR_9_len_37068053	1557680	-7.71932122587891e-09
Fexcel_CHR_9_len_37068053	2554688	-4.93926943618593e-09
Fexcel_CHR_9_len_37068053	5644451	4.65620730632038e-10
Fexcel_CHR_9_len_37068053	6229757	-2.11507830352277e-10
Fexcel_CHR_9_len_37068053	6246597	2.86474821107783e-09
Fexcel_CHR_9_len_37068053	7717605	-4.56186933478662e-10
Fexcel_CHR_9_len_37068053	8389150	-3.92288739367625e-09
Fexcel_CHR_9_len_37068053	8389758	4.3402547640699e-09
Fexcel_CHR_9_len_37068053	8580467	-4.47699577847814e-10
Fexcel_CHR_9_len_37068053	8813340	-3.81377715376823e-09
Fexcel_CHR_9_len_37068053	10814819	-1.3282672121281e-09
Fexcel_CHR_9_len_37068053	11137066	-7.15762346582337e-10
Fexcel_CHR_9_len_37068053	11328351	-4.53577261321585e-09
Fexcel_CHR_9_len_37068053	11693877	-4.85672950333827e-10
Fexcel_CHR_9_len_37068053	13084037	-5.28015850316448e-10
Fexcel_CHR_9_len_37068053	13255028	2.21201143401074e-09
Fexcel_CHR_9_len_37068053	14502294	1.21078117746291e-10
Fexcel_CHR_9_len_37068053	14853465	-8.15251504100716e-10
Fexcel_CHR_9_len_37068053	15276315	-1.40453999105804e-09
Fexcel_CHR_9_len_37068053	15477576	-1.71591837090286e-09
Fexcel_CHR_9_len_37068053	15611942	2.33592627815238e-09
Fexcel_CHR_9_len_37068053	17068652	-2.59020382400887e-09
Fexcel_CHR_9_len_37068053	17068899	4.10503321590366e-09
Fexcel_CHR_9_len_37068053	18286805	-6.64973719323324e-11
Fexcel_CHR_9_len_37068053	18820613	-7.46455321704246e-10
Fexcel_CHR_9_len_37068053	19440809	7.29413952640756e-10
Fexcel_CHR_9_len_37068053	20195903	-6.91959776031406e-10
Fexcel_CHR_9_len_37068053	22062803	1.13698422132967e-09
Fexcel_CHR_9_len_37068053	24153081	1.56669975668146e-09
Fexcel_CHR_9_len_37068053	24476178	-2.87632263709188e-10
Fexcel_CHR_9_len_37068053	27393027	5.59959087383928e-10
Fexcel_CHR_9_len_37068053	27411961	-5.11891770995712e-09
Fexcel_CHR_9_len_37068053	27739881	-8.7124563686834e-10
Fexcel_CHR_9_len_37068053	28249318	4.92569619843943e-10
Fexcel_CHR_9_len_37068053	29172855	1.20099120010543e-09
Fexcel_CHR_9_len_37068053	30648833	1.07533350038743e-09
Fexcel_CHR_9_len_37068053	30898027	1.63058486388732e-09
Fexcel_CHR_9_len_37068053	31049532	-4.53785183323017e-09
Fexcel_CHR_9_len_37068053	31344589	-1.98977671067462e-09
Fexcel_CHR_9_len_37068053	31552971	1.33308076641732e-10
Fexcel_CHR_9_len_37068053	33469179	-2.49755338074311e-09
Fexcel_CHR_9_len_37068053	33648792	3.31771399159751e-09
Fexcel_CHR_9_len_37068053	34363518	6.63684633403863e-10
Fexcel_CHR_9_len_37068053	35564248	-3.68925016439988e-09
Fexcel_CHR_9_len_37068053	36120226	-1.10525620763775e-09
Fexcel_CHR_10_len_35973953	1756158	-4.15159677967098e-11
Fexcel_CHR_10_len_35973953	2554817	-1.01221041913416e-09
Fexcel_CHR_10_len_35973953	3123249	-3.3434572499577e-09
Fexcel_CHR_10_len_35973953	3934121	3.76042047051941e-09
Fexcel_CHR_10_len_35973953	4170249	1.85620513681834e-09
Fexcel_CHR_10_len_35973953	4723301	-7.45265202448438e-10
Fexcel_CHR_10_len_35973953	6646679	-2.7358023945868e-09
Fexcel_CHR_10_len_35973953	6962159	3.4805739583187e-09
Fexcel_CHR_10_len_35973953	8134294	2.35537340167634e-10
Fexcel_CHR_10_len_35973953	8268173	-5.6095961878731e-10
Fexcel_CHR_10_len_35973953	8724079	-8.33284886544468e-10
Fexcel_CHR_10_len_35973953	9254108	3.47997824170454e-09
Fexcel_CHR_10_len_35973953	10298355	1.43581591063235e-10
Fexcel_CHR_10_len_35973953	11267032	2.44836795320743e-09
Fexcel_CHR_10_len_35973953	12728997	-5.42132878467441e-09
Fexcel_CHR_10_len_35973953	12796179	-3.18664634351834e-09
Fexcel_CHR_10_len_35973953	12896641	2.47101988316323e-10
Fexcel_CHR_10_len_35973953	14039713	-3.28571290408405e-09
Fexcel_CHR_10_len_35973953	14532198	3.46227582057827e-09
Fexcel_CHR_10_len_35973953	14539082	-4.97493500492522e-09
Fexcel_CHR_10_len_35973953	16148688	1.27501600329793e-09
Fexcel_CHR_10_len_35973953	17012948	1.79353506782815e-09
Fexcel_CHR_10_len_35973953	18037329	4.70164687416951e-11
Fexcel_CHR_10_len_35973953	19057188	-4.7468922385651e-09
Fexcel_CHR_10_len_35973953	19318799	-2.15688781752824e-10
Fexcel_CHR_10_len_35973953	20040349	-1.60331371640315e-09
Fexcel_CHR_10_len_35973953	20583866	-3.60040716381114e-10
Fexcel_CHR_10_len_35973953	20781863	4.07222521219712e-10
Fexcel_CHR_10_len_35973953	21368974	-1.77893951319507e-10
Fexcel_CHR_10_len_35973953	21957494	4.43202192117589e-09
Fexcel_CHR_10_len_35973953	22977830	2.53638153101207e-09
Fexcel_CHR_10_len_35973953	24082394	-2.83792458185474e-09
Fexcel_CHR_10_len_35973953	25429713	8.14752501082412e-09
Fexcel_CHR_10_len_35973953	27552431	1.10627290753394e-09
Fexcel_CHR_10_len_35973953	29026614	-7.26421513069602e-10
Fexcel_CHR_10_len_35973953	29924100	5.70202116397551e-10
Fexcel_CHR_10_len_35973953	30129767	4.56682173600128e-12
Fexcel_CHR_10_len_35973953	30376717	-8.78339030919626e-10
Fexcel_CHR_10_len_35973953	31229366	-1.48575708727432e-09
Fexcel_CHR_10_len_35973953	32563815	4.8594594464652e-10
Fexcel_CHR_11_len_35520117	3321041	-1.07668618150242e-10
Fexcel_CHR_11_len_35520117	4858222	1.55201754485486e-09
Fexcel_CHR_11_len_35520117	5486364	-2.16661737186132e-09
Fexcel_CHR_11_len_35520117	6079321	1.72859170155788e-09
Fexcel_CHR_11_len_35520117	6291163	1.13405714432066e-09
Fexcel_CHR_11_len_35520117	6342870	-3.30081912041535e-09
Fexcel_CHR_11_len_35520117	6723307	-2.66820655111606e-09
Fexcel_CHR_11_len_35520117	8508006	-3.91320747856676e-09
Fexcel_CHR_11_len_35520117	9235702	-1.11835308848269e-09
Fexcel_CHR_11_len_35520117	12454113	2.80709842564897e-09
Fexcel_CHR_11_len_35520117	12570292	-5.34367811963935e-09
Fexcel_CHR_11_len_35520117	12601624	-3.36049130227269e-09
Fexcel_CHR_11_len_35520117	14104150	-1.72233962123871e-09
Fexcel_CHR_11_len_35520117	14246602	3.52199059552431e-09
Fexcel_CHR_11_len_35520117	14504267	1.08919060173032e-09
Fexcel_CHR_11_len_35520117	14903815	1.58820633321529e-09
Fexcel_CHR_11_len_35520117	17735034	-2.20940584875636e-09
Fexcel_CHR_11_len_35520117	17735041	1.47542915290986e-09
Fexcel_CHR_11_len_35520117	19463228	3.62857056112317e-09
Fexcel_CHR_11_len_35520117	20140813	1.01502277150713e-09
Fexcel_CHR_11_len_35520117	20428889	-9.44656489853387e-10
Fexcel_CHR_11_len_35520117	20680203	1.93476676039469e-09
Fexcel_CHR_11_len_35520117	20988109	-4.12772896140771e-09
Fexcel_CHR_11_len_35520117	21644933	-2.04000016911138e-09
Fexcel_CHR_11_len_35520117	22243011	1.17718496613865e-09
Fexcel_CHR_11_len_35520117	22244895	-1.08244851497338e-09
Fexcel_CHR_11_len_35520117	22378636	2.41037232340333e-09
Fexcel_CHR_11_len_35520117	23003324	1.44419052533528e-09
Fexcel_CHR_11_len_35520117	24441471	1.17429720314371e-10
Fexcel_CHR_11_len_35520117	25355367	-3.44003954652346e-10
Fexcel_CHR_11_len_35520117	25971338	5.58610436105085e-10
Fexcel_CHR_11_len_35520117	27110716	1.56394215911204e-10
Fexcel_CHR_11_len_35520117	27576906	1.7026284231141e-10
Fexcel_CHR_11_len_35520117	28464386	8.78857322324589e-10
Fexcel_CHR_11_len_35520117	28918459	6.80001106449591e-10
Fexcel_CHR_11_len_35520117	29200768	2.58957234749593e-09
Fexcel_CHR_11_len_35520117	29200782	2.65813090733882e-09
Fexcel_CHR_11_len_35520117	30123717	5.28770173988443e-10
Fexcel_CHR_11_len_35520117	30462710	-1.16167073256102e-09
Fexcel_CHR_11_len_35520117	31613797	4.85397682464845e-10
Fexcel_CHR_11_len_35520117	31726179	1.51319791737374e-09
Fexcel_CHR_11_len_35520117	31815720	2.28685600132194e-09
Fexcel_CHR_11_len_35520117	32080468	-3.51400168222822e-09
Fexcel_CHR_11_len_35520117	32206430	2.52742165507276e-09
Fexcel_CHR_11_len_35520117	32206632	-1.45664559620397e-09
Fexcel_CHR_11_len_35520117	33323312	8.08174271702409e-10
Fexcel_CHR_11_len_35520117	33842500	-7.67197487564958e-10
Fexcel_CHR_11_len_35520117	34175348	9.82145724725712e-10
Fexcel_CHR_11_len_35520117	34839308	-4.80118280239116e-09
Fexcel_CHR_12_len_34055259	860193	1.50140772469886e-09
Fexcel_CHR_12_len_34055259	880998	-1.48592195946211e-09
Fexcel_CHR_12_len_34055259	1879765	1.37201538556562e-09
Fexcel_CHR_12_len_34055259	1879819	-2.55468499497713e-09
Fexcel_CHR_12_len_34055259	3106880	1.4528729819259e-09
Fexcel_CHR_12_len_34055259	3120962	7.50530773955341e-10
Fexcel_CHR_12_len_34055259	3546330	-2.29807028352936e-09
Fexcel_CHR_12_len_34055259	5800854	8.24949481134965e-09
Fexcel_CHR_12_len_34055259	6781887	2.29667041167782e-09
Fexcel_CHR_12_len_34055259	7086116	3.80371288343967e-10
Fexcel_CHR_12_len_34055259	9288051	1.6248528524369e-09
Fexcel_CHR_12_len_34055259	9571411	-2.96972295979405e-09
Fexcel_CHR_12_len_34055259	9571444	1.28304928598129e-09
Fexcel_CHR_12_len_34055259	12071042	2.85738381852959e-09
Fexcel_CHR_12_len_34055259	12071131	-1.37178392962254e-09
Fexcel_CHR_12_len_34055259	13232977	-1.62424814979634e-10
Fexcel_CHR_12_len_34055259	13616140	3.87334738683276e-09
Fexcel_CHR_12_len_34055259	13844600	-2.96429643345596e-09
Fexcel_CHR_12_len_34055259	14494098	-3.38517057882569e-09
Fexcel_CHR_12_len_34055259	15023103	1.42856875790242e-10
Fexcel_CHR_12_len_34055259	15506972	-5.15880354001383e-10
Fexcel_CHR_12_len_34055259	15782771	4.50506394045537e-10
Fexcel_CHR_12_len_34055259	16246642	-9.3743351954404e-10
Fexcel_CHR_12_len_34055259	18608430	2.53347607468677e-10
Fexcel_CHR_12_len_34055259	18940170	2.32750514999065e-09
Fexcel_CHR_12_len_34055259	19007567	-3.43607669035662e-09
Fexcel_CHR_12_len_34055259	20341187	3.53821210197329e-09
Fexcel_CHR_12_len_34055259	21311496	-1.58288213932154e-09
Fexcel_CHR_12_len_34055259	22635127	-3.09142755629557e-09
Fexcel_CHR_12_len_34055259	23124825	-9.76446714348758e-10
Fexcel_CHR_12_len_34055259	23317434	-1.15716300331894e-09
Fexcel_CHR_12_len_34055259	23587880	-2.59311630788006e-10
Fexcel_CHR_12_len_34055259	25354935	1.3815766028948e-09
Fexcel_CHR_12_len_34055259	26379643	1.82630669438759e-09
Fexcel_CHR_12_len_34055259	27072570	9.27729044167805e-11
Fexcel_CHR_12_len_34055259	28387411	-1.35242193682221e-09
Fexcel_CHR_12_len_34055259	28994941	-3.25035233878039e-10
Fexcel_CHR_12_len_34055259	28994974	-4.38703640685103e-09
Fexcel_CHR_12_len_34055259	29941051	1.00700872389511e-09
Fexcel_CHR_12_len_34055259	30778529	2.11920556575183e-09
Fexcel_CHR_12_len_34055259	32047845	2.64441088937207e-11
Fexcel_CHR_12_len_34055259	32047871	2.91441037355761e-09
Fexcel_CHR_12_len_34055259	32201634	3.62319170569207e-09
Fexcel_CHR_12_len_34055259	32600463	5.79877800814134e-10
Fexcel_CHR_12_len_34055259	32654246	-7.35316782372466e-10
Fexcel_CHR_12_len_34055259	33033065	-5.20805347636334e-09
Fexcel_CHR_12_len_34055259	33216093	5.09006837310675e-09
Fexcel_CHR_12_len_34055259	33216607	-1.31108326494675e-09
Fexcel_CHR_13_len_33044846	2012175	2.03081598631743e-10
Fexcel_CHR_13_len_33044846	3735927	-3.4934265394994e-09
Fexcel_CHR_13_len_33044846	3935276	-2.32094169239251e-09
Fexcel_CHR_13_len_33044846	6847629	4.96794466455283e-09
Fexcel_CHR_13_len_33044846	6919757	6.78215719307799e-09
Fexcel_CHR_13_len_33044846	7346374	3.42517139600835e-10
Fexcel_CHR_13_len_33044846	7532794	-3.04948954557782e-09
Fexcel_CHR_13_len_33044846	8834635	1.33660779618091e-09
Fexcel_CHR_13_len_33044846	10672848	1.29593956455454e-09
Fexcel_CHR_13_len_33044846	10737887	5.12363191501156e-09
Fexcel_CHR_13_len_33044846	12680518	1.82406198772839e-09
Fexcel_CHR_13_len_33044846	12988082	2.71335918812084e-09
Fexcel_CHR_13_len_33044846	12988104	2.41834506491351e-09
Fexcel_CHR_13_len_33044846	13658047	-3.07930798322056e-10
Fexcel_CHR_13_len_33044846	14157080	-2.39036716147532e-09
Fexcel_CHR_13_len_33044846	14648616	1.77207613413621e-09
Fexcel_CHR_13_len_33044846	15391210	-1.12050313530833e-09
Fexcel_CHR_13_len_33044846	18931048	-2.24346181464753e-10
Fexcel_CHR_13_len_33044846	19206963	-2.54177662912012e-09
Fexcel_CHR_13_len_33044846	20251172	-2.49701850497553e-09
Fexcel_CHR_13_len_33044846	20259710	2.12368153062342e-10
Fexcel_CHR_13_len_33044846	20921761	-4.49872447161138e-11
Fexcel_CHR_13_len_33044846	21427696	-4.18856962796245e-09
Fexcel_CHR_13_len_33044846	22129856	1.4717458782101e-09
Fexcel_CHR_13_len_33044846	22645006	4.07065014954871e-09
Fexcel_CHR_13_len_33044846	22645231	-2.36756392633553e-09
Fexcel_CHR_13_len_33044846	23079428	4.67951121530338e-10
Fexcel_CHR_13_len_33044846	25236844	3.23311141212874e-09
Fexcel_CHR_13_len_33044846	26281682	-6.66792062702314e-10
Fexcel_CHR_13_len_33044846	26341047	1.32703258766189e-09
Fexcel_CHR_13_len_33044846	27490833	-4.80951969289759e-09
Fexcel_CHR_13_len_33044846	27837116	-8.67126625505556e-10
Fexcel_CHR_13_len_33044846	28808170	-8.95422979825759e-10
Fexcel_CHR_13_len_33044846	30104360	-5.15488630590228e-09
Fexcel_CHR_13_len_33044846	30731385	-9.83053310914025e-10
Fexcel_CHR_13_len_33044846	30843543	-1.35349301790589e-09
Fexcel_CHR_13_len_33044846	31655995	-5.6053480910234e-10
Fexcel_CHR_13_len_33044846	31956157	9.90113615370771e-11
Fexcel_CHR_13_len_33044846	31968208	-1.90731267142508e-09
Fexcel_CHR_13_len_33044846	32035344	-2.54981760504737e-10
Fexcel_CHR_13_len_33044846	32846766	2.46016342068664e-09
Fexcel_CHR_14_len_32327853	282387	1.11318222363127e-09
Fexcel_CHR_14_len_32327853	2148307	1.87551511030378e-09
Fexcel_CHR_14_len_32327853	2911292	-1.75219801945011e-09
Fexcel_CHR_14_len_32327853	4676983	1.41750075025302e-09
Fexcel_CHR_14_len_32327853	4706012	2.2636889691627e-09
Fexcel_CHR_14_len_32327853	5152673	1.9164593862487e-09
Fexcel_CHR_14_len_32327853	5989318	1.55171631173036e-10
Fexcel_CHR_14_len_32327853	6140314	1.21489087446581e-09
Fexcel_CHR_14_len_32327853	6195965	2.33169924528499e-09
Fexcel_CHR_14_len_32327853	9873324	1.10136157648233e-09
Fexcel_CHR_14_len_32327853	9970292	1.73804006912417e-09
Fexcel_CHR_14_len_32327853	9971192	9.7353376604074e-10
Fexcel_CHR_14_len_32327853	10229983	3.50448535096091e-09
Fexcel_CHR_14_len_32327853	11401549	-2.21797890603066e-09
Fexcel_CHR_14_len_32327853	12951537	8.18402957167686e-10
Fexcel_CHR_14_len_32327853	13173026	3.07020424937483e-09
Fexcel_CHR_14_len_32327853	14259044	-1.26092376606143e-09
Fexcel_CHR_14_len_32327853	16179711	3.60178434699604e-09
Fexcel_CHR_14_len_32327853	17134910	-5.46428000940052e-09
Fexcel_CHR_14_len_32327853	19031817	2.61346820371659e-09
Fexcel_CHR_14_len_32327853	19379367	-5.20663832929519e-09
Fexcel_CHR_14_len_32327853	19698960	-4.2936783935806e-09
Fexcel_CHR_14_len_32327853	19717667	1.91428406553496e-09
Fexcel_CHR_14_len_32327853	19885802	-7.94856775475262e-09
Fexcel_CHR_14_len_32327853	24023084	8.11428488971117e-10
Fexcel_CHR_14_len_32327853	24427342	9.15415278170519e-10
Fexcel_CHR_14_len_32327853	24639168	5.09518038050174e-09
Fexcel_CHR_14_len_32327853	24882812	7.64061554938906e-10
Fexcel_CHR_14_len_32327853	24882825	-2.27460205177369e-10
Fexcel_CHR_14_len_32327853	26926715	1.49428446723575e-09
Fexcel_CHR_14_len_32327853	26950410	-2.70722637713002e-09
Fexcel_CHR_14_len_32327853	27094548	-5.33142649229164e-09
Fexcel_CHR_14_len_32327853	27810191	4.72434061935217e-10
Fexcel_CHR_14_len_32327853	27829401	-5.82410091451756e-09
Fexcel_CHR_14_len_32327853	28119473	1.24501253104536e-09
Fexcel_CHR_14_len_32327853	29177563	-1.20382467652682e-09
Fexcel_CHR_14_len_32327853	29776812	-3.14177935213916e-09
Fexcel_CHR_15_len_31719076	464339	-6.98040736522326e-10
Fexcel_CHR_15_len_31719076	2489741	2.58268769882463e-10
Fexcel_CHR_15_len_31719076	3207046	-6.96860030237532e-09
Fexcel_CHR_15_len_31719076	3248537	2.68571343884591e-09
Fexcel_CHR_15_len_31719076	3248557	-2.83920583392515e-09
Fexcel_CHR_15_len_31719076	5243155	-4.41451218405194e-09
Fexcel_CHR_15_len_31719076	5725521	-1.80961590662398e-09
Fexcel_CHR_15_len_31719076	6552677	3.56262418970494e-09
Fexcel_CHR_15_len_31719076	6552692	1.081353656157e-09
Fexcel_CHR_15_len_31719076	8541364	-1.32553213384379e-09
Fexcel_CHR_15_len_31719076	8969676	1.25050465141943e-10
Fexcel_CHR_15_len_31719076	9396656	1.39654596008472e-09
Fexcel_CHR_15_len_31719076	9588112	-4.8518612418058e-10
Fexcel_CHR_15_len_31719076	10371718	2.11667446270787e-10
Fexcel_CHR_15_len_31719076	10395010	1.53289341220051e-09
Fexcel_CHR_15_len_31719076	10765421	1.08252010775418e-09
Fexcel_CHR_15_len_31719076	12140405	-5.19176187924665e-09
Fexcel_CHR_15_len_31719076	12254269	-3.59692541589120e-09
Fexcel_CHR_15_len_31719076	12535619	-6.60187276385731e-10
Fexcel_CHR_15_len_31719076	13149651	-3.20908843189995e-10
Fexcel_CHR_15_len_31719076	13168165	-4.02124535870501e-10
Fexcel_CHR_15_len_31719076	13683031	1.42861099224977e-09
Fexcel_CHR_15_len_31719076	15267128	-4.52871763011462e-10
Fexcel_CHR_15_len_31719076	18068385	6.57390965911172e-10
Fexcel_CHR_15_len_31719076	18996498	-2.17441513568424e-10
Fexcel_CHR_15_len_31719076	19447036	1.88314275543063e-09
Fexcel_CHR_15_len_31719076	20514207	3.120674668258e-09
Fexcel_CHR_15_len_31719076	21207182	-5.07346508965566e-09
Fexcel_CHR_15_len_31719076	21240821	-2.24248880353446e-09
Fexcel_CHR_15_len_31719076	22516095	-9.75296340025496e-10
Fexcel_CHR_15_len_31719076	23458882	2.65380544867704e-09
Fexcel_CHR_15_len_31719076	26116172	5.05591753003744e-10
Fexcel_CHR_15_len_31719076	27277631	-2.9581094311915e-09
Fexcel_CHR_15_len_31719076	27277651	-1.4431547108073e-09
Fexcel_CHR_15_len_31719076	27277658	-3.25487726692036e-09
Fexcel_CHR_15_len_31719076	30910388	-1.07646067047776e-10
Fexcel_CHR_15_len_31719076	31152195	5.60400732252251e-09
Fexcel_CHR_15_len_31719076	31153808	1.02948948543229e-09
Fexcel_CHR_16_len_31360619	122052	-4.45566081418769e-09
Fexcel_CHR_16_len_31360619	122084	1.43396580435563e-09
Fexcel_CHR_16_len_31360619	3614506	1.05062000724871e-09
Fexcel_CHR_16_len_31360619	3614532	1.01054779228987e-09
Fexcel_CHR_16_len_31360619	4918326	-1.44038057537503e-09
Fexcel_CHR_16_len_31360619	5103582	8.0440734616653e-09
Fexcel_CHR_16_len_31360619	6985664	7.84228010609432e-10
Fexcel_CHR_16_len_31360619	7097321	-6.15896957668134e-10
Fexcel_CHR_16_len_31360619	7581412	7.64664184584171e-10
Fexcel_CHR_16_len_31360619	8995235	-2.7448523908938e-09
Fexcel_CHR_16_len_31360619	10321505	-4.9734748826842e-11
Fexcel_CHR_16_len_31360619	12632584	1.67260511715537e-09
Fexcel_CHR_16_len_31360619	13703055	7.99603511682929e-09
Fexcel_CHR_16_len_31360619	15506655	1.36777660488634e-09
Fexcel_CHR_16_len_31360619	15690187	3.16032478025896e-09
Fexcel_CHR_16_len_31360619	15690233	3.29201910416235e-09
Fexcel_CHR_16_len_31360619	15885010	1.34146475151775e-09
Fexcel_CHR_16_len_31360619	17343873	4.59208667246465e-10
Fexcel_CHR_16_len_31360619	18698195	1.74127281925865e-09
Fexcel_CHR_16_len_31360619	18698294	1.47547905126331e-09
Fexcel_CHR_16_len_31360619	21046894	-3.01683532005316e-09
Fexcel_CHR_16_len_31360619	22069749	-7.5703957428881e-10
Fexcel_CHR_16_len_31360619	23185726	-1.27229528520996e-09
Fexcel_CHR_16_len_31360619	23495155	-4.82857241250598e-10
Fexcel_CHR_16_len_31360619	25006391	2.63376032821397e-09
Fexcel_CHR_16_len_31360619	25528066	-2.16067639678089e-09
Fexcel_CHR_16_len_31360619	26345919	1.49614249773098e-09
Fexcel_CHR_16_len_31360619	26659390	2.17549326010372e-09
Fexcel_CHR_16_len_31360619	26669640	4.18700356659092e-09
Fexcel_CHR_16_len_31360619	26769358	1.84143346752539e-09
Fexcel_CHR_16_len_31360619	27471425	9.72678610426832e-10
Fexcel_CHR_16_len_31360619	31058564	3.22883608756709e-09
Fexcel_CHR_16_len_31360619	31228582	4.01281622699902e-09
Fexcel_CHR_17_len_31326729	4320827	1.36457164040288e-09
Fexcel_CHR_17_len_31326729	4482951	3.13016544627126e-09
Fexcel_CHR_17_len_31326729	4553190	1.40567390657265e-09
Fexcel_CHR_17_len_31326729	5058364	1.12928458244975e-09
Fexcel_CHR_17_len_31326729	5436337	-3.37734549224642e-09
Fexcel_CHR_17_len_31326729	5702963	7.99407909635064e-11
Fexcel_CHR_17_len_31326729	6254155	3.62828451482208e-09
Fexcel_CHR_17_len_31326729	7234461	2.24088925370923e-09
Fexcel_CHR_17_len_31326729	7827810	-3.06786219590224e-09
Fexcel_CHR_17_len_31326729	10407660	-3.59880761513424e-10
Fexcel_CHR_17_len_31326729	11372744	-3.33949009193913e-09
Fexcel_CHR_17_len_31326729	11824293	1.09644137542225e-09
Fexcel_CHR_17_len_31326729	12235469	-2.53541299390727e-09
Fexcel_CHR_17_len_31326729	12470142	9.52993076046129e-10
Fexcel_CHR_17_len_31326729	13461636	-1.86957332361804e-09
Fexcel_CHR_17_len_31326729	13649520	3.44891926303258e-09
Fexcel_CHR_17_len_31326729	13800593	2.36768013500205e-09
Fexcel_CHR_17_len_31326729	14149079	5.40093672307203e-10
Fexcel_CHR_17_len_31326729	14149129	3.42381331565983e-09
Fexcel_CHR_17_len_31326729	17017152	-2.17538406345216e-09
Fexcel_CHR_17_len_31326729	17355067	-1.65258631871485e-09
Fexcel_CHR_17_len_31326729	18110584	1.29714112303832e-09
Fexcel_CHR_17_len_31326729	18743605	5.04218620175972e-09
Fexcel_CHR_17_len_31326729	19720232	1.06950065505502e-10
Fexcel_CHR_17_len_31326729	20319045	-6.61222478986114e-09
Fexcel_CHR_17_len_31326729	20655111	-1.89776261654191e-09
Fexcel_CHR_17_len_31326729	22042359	-5.24983337326408e-09
Fexcel_CHR_17_len_31326729	23930460	-9.89651371414621e-10
Fexcel_CHR_17_len_31326729	24297495	2.57339282952818e-09
Fexcel_CHR_17_len_31326729	24297513	7.85123181371319e-10
Fexcel_CHR_17_len_31326729	26269586	2.59983205659762e-09
Fexcel_CHR_17_len_31326729	27713289	-3.53329960448721e-09
Fexcel_CHR_17_len_31326729	27978979	9.5849635344999e-10
Fexcel_CHR_17_len_31326729	29554053	-4.77423269321762e-09
Fexcel_CHR_17_len_31326729	29657791	5.11436998386449e-09
Fexcel_CHR_18_len_28750949	737418	-4.2881585983807e-09
Fexcel_CHR_18_len_28750949	2283966	4.03327538384043e-09
Fexcel_CHR_18_len_28750949	2306789	2.7008766653927e-09
Fexcel_CHR_18_len_28750949	2684981	1.92752593575625e-09
Fexcel_CHR_18_len_28750949	3964915	-4.61056429675007e-09
Fexcel_CHR_18_len_28750949	4455640	-4.53614636883241e-09
Fexcel_CHR_18_len_28750949	4480612	8.10249730536407e-09
Fexcel_CHR_18_len_28750949	4590310	2.05585262682641e-09
Fexcel_CHR_18_len_28750949	5505059	1.21205779427189e-09
Fexcel_CHR_18_len_28750949	7802268	-5.63905237837473e-09
Fexcel_CHR_18_len_28750949	7983690	-7.58701793732274e-10
Fexcel_CHR_18_len_28750949	8282671	7.1043698855641e-09
Fexcel_CHR_18_len_28750949	11186727	1.20732207863906e-10
Fexcel_CHR_18_len_28750949	11186877	5.65231325866251e-11
Fexcel_CHR_18_len_28750949	13156894	-1.20526799173985e-09
Fexcel_CHR_18_len_28750949	13433760	3.66485695837367e-11
Fexcel_CHR_18_len_28750949	16232279	5.51901355936512e-09
Fexcel_CHR_18_len_28750949	16232403	6.89993233803775e-10
Fexcel_CHR_18_len_28750949	16724380	7.37583376639738e-10
Fexcel_CHR_18_len_28750949	18136826	-1.38520157199881e-09
Fexcel_CHR_18_len_28750949	18476506	-9.71357002174546e-10
Fexcel_CHR_18_len_28750949	19559786	-2.38068033677297e-10
Fexcel_CHR_18_len_28750949	21910788	9.58140743902987e-10
Fexcel_CHR_18_len_28750949	23143603	9.40802366135907e-10
Fexcel_CHR_18_len_28750949	23399935	5.14283870493331e-11
Fexcel_CHR_18_len_28750949	25125495	1.99672469551099e-11
Fexcel_CHR_18_len_28750949	25302588	-1.63111066593655e-09
Fexcel_CHR_18_len_28750949	25306092	5.1745730581718e-09
Fexcel_CHR_18_len_28750949	25324239	2.79255001499843e-09
Fexcel_CHR_18_len_28750949	25623919	-2.62930456591112e-09
Fexcel_CHR_18_len_28750949	25995630	-3.81878065202223e-09
Fexcel_CHR_18_len_28750949	26230822	-2.14474005715735e-10
Fexcel_CHR_18_len_28750949	26335764	4.64855118396936e-10
Fexcel_CHR_18_len_28750949	27576269	1.27082015024296e-10
Fexcel_CHR_19_len_27913690	703048	1.91999998709533e-09
Fexcel_CHR_19_len_27913690	794927	1.43236152752197e-10
Fexcel_CHR_19_len_27913690	1172599	3.9413523456378e-09
Fexcel_CHR_19_len_27913690	3305635	-6.48464065809761e-12
Fexcel_CHR_19_len_27913690	4991688	9.65979725712e-11
Fexcel_CHR_19_len_27913690	5213333	-1.11240218261102e-09
Fexcel_CHR_19_len_27913690	6880041	-2.26264101130243e-09
Fexcel_CHR_19_len_27913690	8496565	2.21828465372321e-09
Fexcel_CHR_19_len_27913690	9361790	1.78047642333643e-09
Fexcel_CHR_19_len_27913690	10080649	3.5028563082064e-09
Fexcel_CHR_19_len_27913690	10302147	7.5474615116096e-10
Fexcel_CHR_19_len_27913690	11331855	-4.10782589764278e-09
Fexcel_CHR_19_len_27913690	11980837	2.76381399670046e-10
Fexcel_CHR_19_len_27913690	12868821	-4.88240531872442e-09
Fexcel_CHR_19_len_27913690	12869237	5.79322306617734e-10
Fexcel_CHR_19_len_27913690	15283004	-1.46585460526468e-09
Fexcel_CHR_19_len_27913690	15889030	-1.13616298215544e-09
Fexcel_CHR_19_len_27913690	16044148	-1.06465514477499e-09
Fexcel_CHR_19_len_27913690	16372366	5.13395927175408e-09
Fexcel_CHR_19_len_27913690	17228967	5.75462712012185e-10
Fexcel_CHR_19_len_27913690	17264487	8.95750133534719e-10
Fexcel_CHR_19_len_27913690	18639424	1.63871896293626e-09
Fexcel_CHR_19_len_27913690	19931806	-1.43537375696602e-09
Fexcel_CHR_19_len_27913690	20093897	-1.15797132398894e-09
Fexcel_CHR_19_len_27913690	20217853	-2.71915399110517e-09
Fexcel_CHR_19_len_27913690	20341131	1.75065025814332e-09
Fexcel_CHR_19_len_27913690	21305337	-3.06941610348602e-09
Fexcel_CHR_19_len_27913690	21316412	-3.07834305283043e-09
Fexcel_CHR_19_len_27913690	22058806	-3.22799943039705e-09
Fexcel_CHR_19_len_27913690	24830037	-2.1382609341059e-10
Fexcel_CHR_19_len_27913690	25400609	3.10873063811325e-09
Fexcel_CHR_19_len_27913690	25866738	3.32362326350262e-09
Fexcel_CHR_19_len_27913690	26117273	5.54936930386457e-09
Fexcel_CHR_19_len_27913690	26829648	4.33957847064475e-09
Fexcel_CHR_20_len_26668775	2338968	-1.88943871485709e-10
Fexcel_CHR_20_len_26668775	2339142	1.67384558340069e-09
Fexcel_CHR_20_len_26668775	2489887	-1.4172427606125e-09
Fexcel_CHR_20_len_26668775	2850431	-1.67668554170931e-09
Fexcel_CHR_20_len_26668775	3729953	7.26653638906536e-09
Fexcel_CHR_20_len_26668775	5011095	1.64276196074261e-09
Fexcel_CHR_20_len_26668775	5292604	5.18064259261259e-09
Fexcel_CHR_20_len_26668775	7311554	-2.43428567234724e-09
Fexcel_CHR_20_len_26668775	7526222	-3.56530488400904e-09
Fexcel_CHR_20_len_26668775	10210530	-3.37729058488016e-09
Fexcel_CHR_20_len_26668775	10293502	-8.12366944956644e-10
Fexcel_CHR_20_len_26668775	14713682	-4.14254724842747e-09
Fexcel_CHR_20_len_26668775	14898862	-5.5448388308336e-09
Fexcel_CHR_20_len_26668775	15268375	-1.6609526774675e-09
Fexcel_CHR_20_len_26668775	15993378	-4.44152394095359e-09
Fexcel_CHR_20_len_26668775	16254658	1.92881830205784e-10
Fexcel_CHR_20_len_26668775	16709586	3.53554545889241e-10
Fexcel_CHR_20_len_26668775	20454739	2.17978666456907e-10
Fexcel_CHR_20_len_26668775	20912158	9.16201687929127e-09
Fexcel_CHR_20_len_26668775	21155264	1.50439167301465e-09
Fexcel_CHR_20_len_26668775	21895381	-2.88787577515834e-10
Fexcel_CHR_20_len_26668775	22576652	4.69422975353831e-10
Fexcel_CHR_20_len_26668775	23216007	-4.29946532914155e-10
Fexcel_CHR_20_len_26668775	23944923	-3.32464855945465e-10
Fexcel_CHR_20_len_26668775	23948458	-8.8363750333783e-10
Fexcel_CHR_20_len_26668775	24915604	3.32012234855746e-09
Fexcel_CHR_20_len_26668775	26479093	-5.94076399747125e-10
Fexcel_CHR_21_len_26479865	1257761	-1.32947875363703e-09
Fexcel_CHR_21_len_26479865	2281718	-3.38857094992619e-09
Fexcel_CHR_21_len_26479865	2886676	-2.82028257020465e-09
Fexcel_CHR_21_len_26479865	2886992	3.64909923913664e-09
Fexcel_CHR_21_len_26479865	2955687	-3.14706496111968e-10
Fexcel_CHR_21_len_26479865	4047910	7.10868783916151e-10
Fexcel_CHR_21_len_26479865	4644642	2.77946780292115e-09
Fexcel_CHR_21_len_26479865	5426138	4.29450954356523e-09
Fexcel_CHR_21_len_26479865	5663644	-9.27032315426724e-10
Fexcel_CHR_21_len_26479865	5692814	1.4748444369121e-09
Fexcel_CHR_21_len_26479865	5879818	1.09093777879999e-10
Fexcel_CHR_21_len_26479865	5886570	-6.0355788673268e-09
Fexcel_CHR_21_len_26479865	6385103	1.04716830571601e-09
Fexcel_CHR_21_len_26479865	6394138	6.58622098965644e-09
Fexcel_CHR_21_len_26479865	7218629	-1.47980083630539e-09
Fexcel_CHR_21_len_26479865	7761511	4.88650848396274e-12
Fexcel_CHR_21_len_26479865	8100081	-4.98363114540783e-09
Fexcel_CHR_21_len_26479865	9048734	1.53045860361664e-09
Fexcel_CHR_21_len_26479865	10671660	-3.19550903753993e-09
Fexcel_CHR_21_len_26479865	10916984	-9.74285213478098e-10
Fexcel_CHR_21_len_26479865	11683889	6.05197512756705e-10
Fexcel_CHR_21_len_26479865	11732774	-2.21387560560531e-09
Fexcel_CHR_21_len_26479865	15307220	1.0589113400304e-09
Fexcel_CHR_21_len_26479865	17059856	5.82856378618822e-10
Fexcel_CHR_21_len_26479865	17660290	1.32822461940325e-09
Fexcel_CHR_21_len_26479865	17731443	1.99495251436715e-09
Fexcel_CHR_21_len_26479865	18048010	-5.99095399645619e-10
Fexcel_CHR_21_len_26479865	18487354	3.12918916761656e-10
Fexcel_CHR_21_len_26479865	18490259	6.36911522254516e-10
Fexcel_CHR_21_len_26479865	18573847	-1.06976282180052e-09
Fexcel_CHR_21_len_26479865	18618554	-3.04355008502169e-10
Fexcel_CHR_21_len_26479865	19998270	-4.7557896984378e-10
Fexcel_CHR_21_len_26479865	20024367	4.71450040529028e-09
Fexcel_CHR_21_len_26479865	22036744	-1.83048297998361e-09
Fexcel_CHR_21_len_26479865	22252057	8.95555335129922e-10
Fexcel_CHR_21_len_26479865	22638061	-5.87419507508154e-10
Fexcel_CHR_21_len_26479865	23888140	5.90247354731103e-09
Fexcel_CHR_21_len_26479865	25488228	-5.36264121721737e-10
Fexcel_CHR_21_len_26479865	26067677	-3.47153112848552e-09
Fexcel_CHR_21_len_26479865	26208333	-1.12336648134741e-09
Fexcel_CHR_22_len_20086330	14636	-2.39556487864805e-09
Fexcel_CHR_22_len_20086330	311642	-4.2349116769885e-10
Fexcel_CHR_22_len_20086330	810560	-2.22598796924133e-09
Fexcel_CHR_22_len_20086330	1983714	-2.69795870533302e-09
Fexcel_CHR_22_len_20086330	2421107	1.3885711298123e-09
Fexcel_CHR_22_len_20086330	2802276	2.17259927323124e-09
Fexcel_CHR_22_len_20086330	5319800	-2.19109021302371e-09
Fexcel_CHR_22_len_20086330	6116412	-9.3213988263674e-10
Fexcel_CHR_22_len_20086330	6883466	-1.80036451306768e-09
Fexcel_CHR_22_len_20086330	7024930	-1.81902816184892e-11
Fexcel_CHR_22_len_20086330	7076483	-3.24454253023026e-09
Fexcel_CHR_22_len_20086330	7177877	-5.56932418705591e-09
Fexcel_CHR_22_len_20086330	7178171	2.51732348055846e-09
Fexcel_CHR_22_len_20086330	8149657	1.65910573470341e-09
Fexcel_CHR_22_len_20086330	10275642	-8.26673009170917e-09
Fexcel_CHR_22_len_20086330	10277947	2.08782348608099e-09
Fexcel_CHR_22_len_20086330	11973895	9.13596071965466e-10
Fexcel_CHR_22_len_20086330	12507418	-1.53559801598282e-09
Fexcel_CHR_22_len_20086330	12720053	3.30720860090161e-10
Fexcel_CHR_22_len_20086330	12918720	7.64844658852027e-10
Fexcel_CHR_22_len_20086330	14096033	1.30857168863958e-09
Fexcel_CHR_22_len_20086330	14096071	-1.79343234436558e-09
Fexcel_CHR_22_len_20086330	14141742	-7.89481211634367e-10
Fexcel_CHR_22_len_20086330	14687417	-7.19209554737987e-10
Fexcel_CHR_22_len_20086330	14952344	1.14774853385909e-09
Fexcel_CHR_22_len_20086330	16072966	5.76998798843885e-10
Fexcel_CHR_23_len_10788873	397129	2.64262230277967e-09
Fexcel_CHR_23_len_10788873	883879	-2.3282840918408e-09
Fexcel_CHR_23_len_10788873	5468023	-2.00434985476119e-09
Fexcel_CHR_23_len_10788873	5585022	2.45666399009343e-10
Fexcel_CHR_23_len_10788873	5585028	1.20472020903915e-09
Fexcel_CHR_23_len_10788873	9065873	-5.91969557248586e-10
Fexcel_CHR_23_len_10788873	9483716	-1.7662732388954e-09
Fexcel_CHR_23_len_10788873	9610779	-1.70470765568651e-09
Fexcel_CHR_23_len_10788873	9615628	-7.62122213279685e-10
Fexcel_CHR_23_len_10788873	10107267	-2.82141265070154e-09
Fexcel_unpl-scaff_1_len_307215	131607	3.94730067466521e-09
Fexcel_unpl-scaff_1_len_307215	131805	-7.14921604543143e-10
Fexcel_unpl-scaff_3_len_171955	151044	-7.93152332979362e-10
Fexcel_unpl-scaff_5_len_152788	142682	1.66331896533064e-09
Fexcel_unpl-scaff_7_len_149203	32951	2.14516913028926e-09
Fexcel_unpl-scaff_7_len_149203	33030	-1.45900314660317e-09
Fexcel_unpl-scaff_7_len_149203	65308	-1.8263777904052e-09
Fexcel_unpl-scaff_7_len_149203	65364	-1.12824164904703e-09
Fexcel_unpl-scaff_7_len_149203	126284	6.9508816777257e-10
Fexcel_unpl-scaff_10_len_119055	98123	8.49142732556768e-10
Fexcel_unpl-scaff_22_len_78203	77116	1.42119112156974e-09
Fexcel_unpl-scaff_62_len_44730	25617	9.55728895710149e-10
Fexcel_unpl-scaff_63_len_44012	20136	-2.78012333368641e-09
Fexcel_unpl-scaff_65_len_43379	26477	1.17304907816165e-09
Fexcel_unpl-scaff_95_len_34838	16827	1.09167267785924e-09
Fexcel_unpl-scaff_97_len_34554	2998	-2.69380160734431e-09
Fexcel_unpl-scaff_111_len_31661	19014	-1.10344276857326e-09
Fexcel_unpl-scaff_155_len_22815	2947	1.2176482895339e-09
Fexcel_unpl-scaff_170_len_21069	11536	2.9556222299597e-09

## Sheet: Table S9
Table S9. Estimated effect sizes for the top 2,500 SNPs based on GWAS using cross-validation analysis in dataset A.
Chromosome	Position	Estimated effect size
Fexcel_CHR_01_len_57264378	9907	-4.46727937880842e-10
Fexcel_CHR_01_len_57264378	342032	-3.47780152786366e-09
Fexcel_CHR_01_len_57264378	635905	4.31014077036708e-10
Fexcel_CHR_01_len_57264378	1148947	4.07742605822147e-09
Fexcel_CHR_01_len_57264378	1517644	1.47277961280428e-09
Fexcel_CHR_01_len_57264378	1823626	3.00679392221095e-09
Fexcel_CHR_01_len_57264378	2409248	5.36122939850603e-09
Fexcel_CHR_01_len_57264378	2434214	7.77961861334436e-11
Fexcel_CHR_01_len_57264378	3865421	-4.75316387784985e-09
Fexcel_CHR_01_len_57264378	4158538	4.48244014157234e-09
Fexcel_CHR_01_len_57264378	4573192	-3.98005239521232e-09
Fexcel_CHR_01_len_57264378	4573385	1.75935126627642e-09
Fexcel_CHR_01_len_57264378	4802106	-2.54918607518526e-09
Fexcel_CHR_01_len_57264378	4882065	3.49517835270978e-09
Fexcel_CHR_01_len_57264378	4956525	-7.46514480999169e-09
Fexcel_CHR_01_len_57264378	5076727	-1.57427405948774e-09
Fexcel_CHR_01_len_57264378	5330403	-3.15184378764988e-10
Fexcel_CHR_01_len_57264378	5479857	-1.99932174398472e-09
Fexcel_CHR_01_len_57264378	6077594	-2.76397909100423e-11
Fexcel_CHR_01_len_57264378	6225718	6.09073396559676e-10
Fexcel_CHR_01_len_57264378	6494689	-3.17416557697119e-09
Fexcel_CHR_01_len_57264378	7028736	3.23923844307338e-09
Fexcel_CHR_01_len_57264378	8132831	1.16072371538259e-09
Fexcel_CHR_01_len_57264378	8156436	-1.26618535321442e-09
Fexcel_CHR_01_len_57264378	8744125	2.10473452297242e-09
Fexcel_CHR_01_len_57264378	9462190	-2.20921481035554e-10
Fexcel_CHR_01_len_57264378	9676067	3.15311335150647e-09
Fexcel_CHR_01_len_57264378	9969954	-3.35621804839391e-09
Fexcel_CHR_01_len_57264378	10127785	6.85092455274064e-09
Fexcel_CHR_01_len_57264378	10562321	1.6859881435345e-09
Fexcel_CHR_01_len_57264378	11088382	9.17140753688501e-10
Fexcel_CHR_01_len_57264378	11166515	1.98150062637647e-10
Fexcel_CHR_01_len_57264378	11372591	6.22795978811887e-10
Fexcel_CHR_01_len_57264378	11421297	-1.53076086097296e-09
Fexcel_CHR_01_len_57264378	12568396	1.95836557591228e-10
Fexcel_CHR_01_len_57264378	12953625	-7.86811463685835e-10
Fexcel_CHR_01_len_57264378	14065331	1.15139923615946e-09
Fexcel_CHR_01_len_57264378	14066622	1.67845788768125e-09
Fexcel_CHR_01_len_57264378	14074632	2.07563757469974e-09
Fexcel_CHR_01_len_57264378	14580716	1.5119726997897e-09
Fexcel_CHR_01_len_57264378	14708572	-3.21484776166101e-09
Fexcel_CHR_01_len_57264378	15200860	2.01722444233773e-09
Fexcel_CHR_01_len_57264378	15914406	1.4288830694031e-09
Fexcel_CHR_01_len_57264378	16242143	6.11402855580848e-10
Fexcel_CHR_01_len_57264378	16338046	-1.82695852666998e-09
Fexcel_CHR_01_len_57264378	16561831	5.21141444889744e-10
Fexcel_CHR_01_len_57264378	16685271	2.90273668388387e-09
Fexcel_CHR_01_len_57264378	17572072	2.04985169646856e-09
Fexcel_CHR_01_len_57264378	17657741	-4.05081783538358e-09
Fexcel_CHR_01_len_57264378	17685932	-9.36462309683938e-10
Fexcel_CHR_01_len_57264378	18313537	1.27577575917358e-09
Fexcel_CHR_01_len_57264378	18619752	2.29846090604543e-09
Fexcel_CHR_01_len_57264378	19225021	1.37292019067332e-10
Fexcel_CHR_01_len_57264378	20028476	4.34230250987886e-09
Fexcel_CHR_01_len_57264378	20570811	-3.65077158047227e-09
Fexcel_CHR_01_len_57264378	20686185	1.01042050141197e-09
Fexcel_CHR_01_len_57264378	20999633	9.18068084464835e-10
Fexcel_CHR_01_len_57264378	21074209	4.23246600275919e-09
Fexcel_CHR_01_len_57264378	21080927	-2.70654485035939e-10
Fexcel_CHR_01_len_57264378	21164777	-1.5616484398601e-09
Fexcel_CHR_01_len_57264378	21192618	2.56606455834519e-09
Fexcel_CHR_01_len_57264378	21787890	2.51180386834435e-09
Fexcel_CHR_01_len_57264378	22599793	-7.04681847205404e-10
Fexcel_CHR_01_len_57264378	22599836	-4.46684080842077e-09
Fexcel_CHR_01_len_57264378	23301299	-1.62603627902597e-09
Fexcel_CHR_01_len_57264378	23660026	-1.81749459649051e-09
Fexcel_CHR_01_len_57264378	23791261	-2.11909918958186e-09
Fexcel_CHR_01_len_57264378	23801557	2.70714444864248e-09
Fexcel_CHR_01_len_57264378	23850835	4.23404601607802e-09
Fexcel_CHR_01_len_57264378	23931448	-4.73501377644873e-09
Fexcel_CHR_01_len_57264378	24051870	3.93864877128001e-09
Fexcel_CHR_01_len_57264378	25237226	-3.14009637596949e-09
Fexcel_CHR_01_len_57264378	25717038	-2.21750322047466e-09
Fexcel_CHR_01_len_57264378	26112904	-1.34534689202832e-09
Fexcel_CHR_01_len_57264378	26323909	1.01635554080135e-09
Fexcel_CHR_01_len_57264378	26577829	1.62548166452464e-09
Fexcel_CHR_01_len_57264378	26816550	9.65858131730244e-10
Fexcel_CHR_01_len_57264378	27415572	-2.7631161208406e-10
Fexcel_CHR_01_len_57264378	27415607	4.97595006388961e-10
Fexcel_CHR_01_len_57264378	27800262	-2.38066545132888e-09
Fexcel_CHR_01_len_57264378	28338096	7.2371394094616e-10
Fexcel_CHR_01_len_57264378	28832864	-3.50178589775686e-09
Fexcel_CHR_01_len_57264378	28939725	5.17845803269176e-09
Fexcel_CHR_01_len_57264378	28939767	-3.58510129303999e-09
Fexcel_CHR_01_len_57264378	30293017	4.73912729037026e-09
Fexcel_CHR_01_len_57264378	30389112	1.06038457599797e-09
Fexcel_CHR_01_len_57264378	30752534	-6.50290776600503e-10
Fexcel_CHR_01_len_57264378	31124083	-1.65142799449706e-09
Fexcel_CHR_01_len_57264378	31550358	4.28925574046591e-09
Fexcel_CHR_01_len_57264378	31688668	-2.6855468069447e-09
Fexcel_CHR_01_len_57264378	31848173	-3.60579458295128e-09
Fexcel_CHR_01_len_57264378	32124820	-1.32662625849554e-09
Fexcel_CHR_01_len_57264378	32323654	-5.68157318330969e-10
Fexcel_CHR_01_len_57264378	32385170	-5.71118737921927e-10
Fexcel_CHR_01_len_57264378	32531482	2.94486991052691e-09
Fexcel_CHR_01_len_57264378	33048170	-2.89982398432052e-09
Fexcel_CHR_01_len_57264378	33243860	-7.16506344701944e-10
Fexcel_CHR_01_len_57264378	33880408	-3.56926148271443e-09
Fexcel_CHR_01_len_57264378	33880635	-3.60335596331007e-09
Fexcel_CHR_01_len_57264378	33880639	-3.42233460880037e-09
Fexcel_CHR_01_len_57264378	34260917	-4.31808641667685e-10
Fexcel_CHR_01_len_57264378	34260984	-2.09097898856129e-09
Fexcel_CHR_01_len_57264378	34268544	3.68566490066464e-09
Fexcel_CHR_01_len_57264378	34268634	2.42200475295097e-09
Fexcel_CHR_01_len_57264378	34879111	-4.6417783782653e-10
Fexcel_CHR_01_len_57264378	34919720	-1.33993914887389e-09
Fexcel_CHR_01_len_57264378	35656672	1.64560441341874e-09
Fexcel_CHR_01_len_57264378	35953390	-3.28689158423593e-09
Fexcel_CHR_01_len_57264378	36010252	-6.00143524608576e-09
Fexcel_CHR_01_len_57264378	36160714	3.86272941268617e-10
Fexcel_CHR_01_len_57264378	36303718	5.86989796442082e-10
Fexcel_CHR_01_len_57264378	36624565	-3.69789554300343e-10
Fexcel_CHR_01_len_57264378	36624638	1.03713338479714e-09
Fexcel_CHR_01_len_57264378	36939712	2.21478643984786e-09
Fexcel_CHR_01_len_57264378	37147870	2.0114272349708e-09
Fexcel_CHR_01_len_57264378	37949306	-2.42409949317661e-09
Fexcel_CHR_01_len_57264378	38000511	2.43719521066658e-09
Fexcel_CHR_01_len_57264378	38406177	4.49735519481102e-10
Fexcel_CHR_01_len_57264378	38463046	-4.68350361236299e-09
Fexcel_CHR_01_len_57264378	38684382	4.45367566244754e-10
Fexcel_CHR_01_len_57264378	38963434	9.93670201931783e-10
Fexcel_CHR_01_len_57264378	38981101	-2.6723779612055e-09
Fexcel_CHR_01_len_57264378	38987489	-2.53144735222077e-09
Fexcel_CHR_01_len_57264378	38989947	1.86272985570005e-09
Fexcel_CHR_01_len_57264378	39470767	1.392889063924e-09
Fexcel_CHR_01_len_57264378	39546692	-6.7521832654647e-09
Fexcel_CHR_01_len_57264378	40165697	-3.54125229047018e-10
Fexcel_CHR_01_len_57264378	40438526	-2.74549552224249e-09
Fexcel_CHR_01_len_57264378	40597345	-2.83979789610825e-09
Fexcel_CHR_01_len_57264378	40654091	-2.08720147223772e-10
Fexcel_CHR_01_len_57264378	41192103	-5.33253692137607e-09
Fexcel_CHR_01_len_57264378	41244567	3.00536559697008e-09
Fexcel_CHR_01_len_57264378	41244596	-1.3398552085708e-09
Fexcel_CHR_01_len_57264378	41630102	9.63427113601159e-10
Fexcel_CHR_01_len_57264378	42107214	2.27833577869558e-09
Fexcel_CHR_01_len_57264378	42506789	2.88658114704477e-09
Fexcel_CHR_01_len_57264378	42610871	-2.38417730460997e-09
Fexcel_CHR_01_len_57264378	42665724	1.73497487928816e-09
Fexcel_CHR_01_len_57264378	44036382	2.20855729649397e-09
Fexcel_CHR_01_len_57264378	44159492	-6.84464032543292e-10
Fexcel_CHR_01_len_57264378	44167798	5.76749661946686e-09
Fexcel_CHR_01_len_57264378	44499936	2.91079649141427e-09
Fexcel_CHR_01_len_57264378	44553261	-1.4390332315602e-09
Fexcel_CHR_01_len_57264378	45678987	-2.08893446575036e-09
Fexcel_CHR_01_len_57264378	45955542	2.11155692945925e-09
Fexcel_CHR_01_len_57264378	46445313	-9.53064886233394e-10
Fexcel_CHR_01_len_57264378	46754266	3.89272162052067e-09
Fexcel_CHR_01_len_57264378	47187210	1.62899459713359e-09
Fexcel_CHR_01_len_57264378	47363740	9.4574437020206e-10
Fexcel_CHR_01_len_57264378	48017631	9.90077254006639e-10
Fexcel_CHR_01_len_57264378	48323045	-1.83817242084421e-09
Fexcel_CHR_01_len_57264378	49402192	-3.63792960004656e-09
Fexcel_CHR_01_len_57264378	49541575	-2.94119688722455e-09
Fexcel_CHR_01_len_57264378	50365102	3.60033495377777e-09
Fexcel_CHR_01_len_57264378	50393063	-1.57762754381135e-09
Fexcel_CHR_01_len_57264378	50437699	-2.42889491512449e-09
Fexcel_CHR_01_len_57264378	50462701	2.12571300710927e-09
Fexcel_CHR_01_len_57264378	50891409	2.91012469323869e-09
Fexcel_CHR_01_len_57264378	51132922	2.26602532132095e-09
Fexcel_CHR_01_len_57264378	51929713	3.50524231108815e-09
Fexcel_CHR_01_len_57264378	53891620	1.35672880292599e-10
Fexcel_CHR_01_len_57264378	53891782	-5.21317612049069e-09
Fexcel_CHR_01_len_57264378	54211462	4.65242237616399e-10
Fexcel_CHR_01_len_57264378	54427147	-1.73197569461372e-10
Fexcel_CHR_01_len_57264378	55272405	5.32946528123296e-10
Fexcel_CHR_01_len_57264378	55309821	1.69994032381949e-09
Fexcel_CHR_01_len_57264378	56202583	9.76467259854464e-10
Fexcel_CHR_01_len_57264378	56350613	5.31749748067533e-09
Fexcel_CHR_01_len_57264378	56566023	5.82499636779129e-10
Fexcel_CHR_01_len_57264378	56864545	-2.93191793308866e-10
Fexcel_CHR_02_len_50512930	324106	-1.4192986409459e-09
Fexcel_CHR_02_len_50512930	324156	-7.66971731196904e-10
Fexcel_CHR_02_len_50512930	943896	4.00846725440434e-09
Fexcel_CHR_02_len_50512930	984462	2.08600220828523e-09
Fexcel_CHR_02_len_50512930	1028692	1.54940865874226e-09
Fexcel_CHR_02_len_50512930	1096748	3.6578783476301e-10
Fexcel_CHR_02_len_50512930	1212860	3.13625894637203e-09
Fexcel_CHR_02_len_50512930	1773968	-3.250629314678e-09
Fexcel_CHR_02_len_50512930	1922426	-4.74361863368031e-10
Fexcel_CHR_02_len_50512930	1977911	-8.29181844646336e-10
Fexcel_CHR_02_len_50512930	1990636	3.37574095751559e-09
Fexcel_CHR_02_len_50512930	2135575	-9.33715309463279e-10
Fexcel_CHR_02_len_50512930	2484154	1.09597202635851e-10
Fexcel_CHR_02_len_50512930	2885260	1.68660590247502e-09
Fexcel_CHR_02_len_50512930	2912712	4.79264401678314e-10
Fexcel_CHR_02_len_50512930	3753566	-2.9593431445865e-09
Fexcel_CHR_02_len_50512930	3825398	1.66329126360093e-09
Fexcel_CHR_02_len_50512930	4363093	-1.99725348679812e-09
Fexcel_CHR_02_len_50512930	4397420	1.90432693179897e-09
Fexcel_CHR_02_len_50512930	4525530	1.47983596112445e-09
Fexcel_CHR_02_len_50512930	5588604	1.04896091580837e-09
Fexcel_CHR_02_len_50512930	6252377	-6.38099047746937e-09
Fexcel_CHR_02_len_50512930	6657662	-1.68609571834913e-09
Fexcel_CHR_02_len_50512930	6832196	-2.41450664500157e-09
Fexcel_CHR_02_len_50512930	7177665	7.23360779380575e-11
Fexcel_CHR_02_len_50512930	7177676	2.02646397698738e-09
Fexcel_CHR_02_len_50512930	7509426	1.14171259985667e-09
Fexcel_CHR_02_len_50512930	7587658	2.95535886850993e-09
Fexcel_CHR_02_len_50512930	8067045	-3.18179976308462e-09
Fexcel_CHR_02_len_50512930	8787438	-4.23322876676952e-09
Fexcel_CHR_02_len_50512930	9136336	-4.56009712288331e-09
Fexcel_CHR_02_len_50512930	9537024	2.42801306737517e-09
Fexcel_CHR_02_len_50512930	9996090	1.3460192121441e-09
Fexcel_CHR_02_len_50512930	10266699	7.95952714694105e-10
Fexcel_CHR_02_len_50512930	10266762	-2.10168713921198e-10
Fexcel_CHR_02_len_50512930	10435741	-2.97161285105364e-09
Fexcel_CHR_02_len_50512930	10610634	1.09673322464539e-09
Fexcel_CHR_02_len_50512930	10687831	2.5133924993509e-11
Fexcel_CHR_02_len_50512930	10916910	8.98904513552498e-10
Fexcel_CHR_02_len_50512930	11123123	-2.80348884018478e-09
Fexcel_CHR_02_len_50512930	11276200	-1.45876372583881e-09
Fexcel_CHR_02_len_50512930	11339837	-6.27915979657751e-10
Fexcel_CHR_02_len_50512930	11357750	3.56071304091243e-09
Fexcel_CHR_02_len_50512930	12124630	4.29099495342749e-10
Fexcel_CHR_02_len_50512930	12214595	9.21317086664481e-10
Fexcel_CHR_02_len_50512930	12375749	4.6634272336542e-09
Fexcel_CHR_02_len_50512930	13093363	5.1540620446477e-10
Fexcel_CHR_02_len_50512930	13220960	-3.44857157850019e-09
Fexcel_CHR_02_len_50512930	13268583	-1.40425755220378e-09
Fexcel_CHR_02_len_50512930	13302550	-1.90724860452265e-09
Fexcel_CHR_02_len_50512930	13311586	-1.18883361566176e-09
Fexcel_CHR_02_len_50512930	13897133	1.39296087418484e-08
Fexcel_CHR_02_len_50512930	13927862	1.05205096605832e-09
Fexcel_CHR_02_len_50512930	13969004	4.29500025114418e-09
Fexcel_CHR_02_len_50512930	14067805	1.51169314414191e-10
Fexcel_CHR_02_len_50512930	14433840	-2.05610349550666e-09
Fexcel_CHR_02_len_50512930	14611031	3.99007543505722e-11
Fexcel_CHR_02_len_50512930	14780626	-1.85471961992877e-09
Fexcel_CHR_02_len_50512930	15020771	-1.94804665231672e-09
Fexcel_CHR_02_len_50512930	15195956	1.66977616932491e-09
Fexcel_CHR_02_len_50512930	15778708	-1.04162005693204e-09
Fexcel_CHR_02_len_50512930	15778802	3.65987341698577e-10
Fexcel_CHR_02_len_50512930	16248157	-1.20628035804673e-09
Fexcel_CHR_02_len_50512930	16248184	3.12380817969016e-09
Fexcel_CHR_02_len_50512930	16635313	-2.29663357034521e-09
Fexcel_CHR_02_len_50512930	16651923	2.5554810632188e-09
Fexcel_CHR_02_len_50512930	16977084	9.72192961670164e-10
Fexcel_CHR_02_len_50512930	17081105	-1.99948847760726e-12
Fexcel_CHR_02_len_50512930	17121571	5.99879459349745e-10
Fexcel_CHR_02_len_50512930	17190416	-4.70651363504898e-09
Fexcel_CHR_02_len_50512930	17327635	-4.84788831329626e-10
Fexcel_CHR_02_len_50512930	17352974	-1.20639948865688e-09
Fexcel_CHR_02_len_50512930	17856643	-5.51979781736517e-10
Fexcel_CHR_02_len_50512930	18008118	-1.56472589224454e-09
Fexcel_CHR_02_len_50512930	18644262	-1.62628210895521e-10
Fexcel_CHR_02_len_50512930	18673759	-1.39762009214295e-10
Fexcel_CHR_02_len_50512930	18777964	-1.91356721710433e-09
Fexcel_CHR_02_len_50512930	18872418	-8.53387646054099e-10
Fexcel_CHR_02_len_50512930	18954487	-8.6541841635817e-10
Fexcel_CHR_02_len_50512930	19498604	-4.10963862479909e-09
Fexcel_CHR_02_len_50512930	19800892	2.3020684601585e-09
Fexcel_CHR_02_len_50512930	20195335	-2.4064713331691e-09
Fexcel_CHR_02_len_50512930	20336357	1.10309917212215e-09
Fexcel_CHR_02_len_50512930	20734234	-5.55577728731157e-10
Fexcel_CHR_02_len_50512930	21171265	1.2934427235225e-10
Fexcel_CHR_02_len_50512930	21193457	-1.05086467217832e-09
Fexcel_CHR_02_len_50512930	21687239	3.25211510400531e-09
Fexcel_CHR_02_len_50512930	21739745	-9.60895871019786e-10
Fexcel_CHR_02_len_50512930	21835575	-2.3030438111989e-09
Fexcel_CHR_02_len_50512930	21985559	-2.92739629694645e-09
Fexcel_CHR_02_len_50512930	22002655	9.21741233296994e-09
Fexcel_CHR_02_len_50512930	22007162	2.75225819413293e-09
Fexcel_CHR_02_len_50512930	22881825	-2.99499664894223e-09
Fexcel_CHR_02_len_50512930	23485267	-2.16001878031427e-09
Fexcel_CHR_02_len_50512930	23874990	5.42346512065999e-10
Fexcel_CHR_02_len_50512930	24570504	2.46285514162738e-09
Fexcel_CHR_02_len_50512930	25090837	-3.23999820259015e-09
Fexcel_CHR_02_len_50512930	25324613	2.35429838396225e-10
Fexcel_CHR_02_len_50512930	25529437	-3.05142821520682e-09
Fexcel_CHR_02_len_50512930	26790068	-3.03999780485302e-09
Fexcel_CHR_02_len_50512930	26864025	1.09115854150595e-09
Fexcel_CHR_02_len_50512930	27056183	1.45702360990183e-09
Fexcel_CHR_02_len_50512930	27736908	1.06848679334982e-09
Fexcel_CHR_02_len_50512930	30737783	-5.10389345839233e-09
Fexcel_CHR_02_len_50512930	31260244	-6.3408724332344e-10
Fexcel_CHR_02_len_50512930	31343429	2.51426254443345e-09
Fexcel_CHR_02_len_50512930	33129726	-3.00584068395137e-09
Fexcel_CHR_02_len_50512930	33129867	2.11124674777868e-09
Fexcel_CHR_02_len_50512930	33384511	2.07430458117483e-09
Fexcel_CHR_02_len_50512930	33384593	8.43942787265881e-10
Fexcel_CHR_02_len_50512930	33384606	2.81705638170237e-09
Fexcel_CHR_02_len_50512930	33438135	-1.05915165662373e-09
Fexcel_CHR_02_len_50512930	34396863	9.47465225030041e-10
Fexcel_CHR_02_len_50512930	34487068	1.83504503791972e-09
Fexcel_CHR_02_len_50512930	34685392	-1.13581496432989e-09
Fexcel_CHR_02_len_50512930	34755775	9.10988884065674e-10
Fexcel_CHR_02_len_50512930	35750273	3.53816815054633e-09
Fexcel_CHR_02_len_50512930	35752728	-1.99448518924109e-09
Fexcel_CHR_02_len_50512930	35763011	-7.88279677465452e-09
Fexcel_CHR_02_len_50512930	35845874	-7.0174224864926e-09
Fexcel_CHR_02_len_50512930	35897043	-1.19560185804754e-09
Fexcel_CHR_02_len_50512930	36263052	3.73142904262545e-09
Fexcel_CHR_02_len_50512930	36826511	-6.99496818075437e-10
Fexcel_CHR_02_len_50512930	36885011	-2.72900172651364e-10
Fexcel_CHR_02_len_50512930	36966275	3.89846048288355e-09
Fexcel_CHR_02_len_50512930	36974130	1.71454683563266e-10
Fexcel_CHR_02_len_50512930	37342187	3.57604946489191e-09
Fexcel_CHR_02_len_50512930	37342220	3.52021200078931e-09
Fexcel_CHR_02_len_50512930	37950667	1.20410862244402e-09
Fexcel_CHR_02_len_50512930	39142697	-6.23877724811651e-10
Fexcel_CHR_02_len_50512930	39143535	-3.16053042741455e-09
Fexcel_CHR_02_len_50512930	39255442	-2.93142646364964e-09
Fexcel_CHR_02_len_50512930	39255764	-5.6752336588953e-10
Fexcel_CHR_02_len_50512930	39574581	-7.54286407632998e-10
Fexcel_CHR_02_len_50512930	39703259	1.92561164586199e-09
Fexcel_CHR_02_len_50512930	40768060	-3.49790383080953e-10
Fexcel_CHR_02_len_50512930	40768299	3.51682249384255e-09
Fexcel_CHR_02_len_50512930	40863555	-3.23517292135042e-09
Fexcel_CHR_02_len_50512930	40893038	6.91388839538792e-10
Fexcel_CHR_02_len_50512930	40971162	1.20027150262283e-09
Fexcel_CHR_02_len_50512930	41244330	-2.70877156550601e-10
Fexcel_CHR_02_len_50512930	41364016	2.51900051856401e-09
Fexcel_CHR_02_len_50512930	41569420	-5.65549718049532e-10
Fexcel_CHR_02_len_50512930	42096621	1.53002814394179e-09
Fexcel_CHR_02_len_50512930	42096667	3.13142579548746e-09
Fexcel_CHR_02_len_50512930	42324619	1.35199991690091e-09
Fexcel_CHR_02_len_50512930	42477777	-2.31811408359342e-09
Fexcel_CHR_02_len_50512930	42710384	-6.28556708336539e-11
Fexcel_CHR_02_len_50512930	43559162	-1.72395740782577e-09
Fexcel_CHR_02_len_50512930	43877926	-5.22431645817894e-09
Fexcel_CHR_02_len_50512930	44013407	2.06820136848927e-09
Fexcel_CHR_02_len_50512930	44084143	-1.52658612245937e-09
Fexcel_CHR_02_len_50512930	44177921	1.23573344152249e-09
Fexcel_CHR_02_len_50512930	44880310	-1.00234529927121e-09
Fexcel_CHR_02_len_50512930	45427912	2.10800473265268e-09
Fexcel_CHR_02_len_50512930	45457801	2.63907754995866e-10
Fexcel_CHR_02_len_50512930	45614966	2.74225029624941e-10
Fexcel_CHR_02_len_50512930	47212138	6.74982980494847e-09
Fexcel_CHR_02_len_50512930	47652223	-1.48241565090768e-09
Fexcel_CHR_02_len_50512930	47891132	-1.59112232942086e-09
Fexcel_CHR_02_len_50512930	48127199	-5.81142396003686e-09
Fexcel_CHR_02_len_50512930	48422759	5.81015159371079e-09
Fexcel_CHR_02_len_50512930	48744413	-7.59550602443416e-10
Fexcel_CHR_02_len_50512930	49019975	-1.45372738624863e-10
Fexcel_CHR_02_len_50512930	49597835	2.07690244947058e-09
Fexcel_CHR_02_len_50512930	49834424	-4.84034216587311e-10
Fexcel_CHR_02_len_50512930	49834452	2.68254752561172e-09
Fexcel_CHR_03_len_46142683	434847	2.01167099693635e-09
Fexcel_CHR_03_len_46142683	1144035	-1.75428478629918e-09
Fexcel_CHR_03_len_46142683	1432448	2.0627842728238e-10
Fexcel_CHR_03_len_46142683	1432751	-2.11192875768154e-09
Fexcel_CHR_03_len_46142683	1567554	2.63966894499945e-09
Fexcel_CHR_03_len_46142683	2239506	-1.05926196975832e-09
Fexcel_CHR_03_len_46142683	2568439	-9.42302604953219e-10
Fexcel_CHR_03_len_46142683	3106746	-9.29177199834866e-11
Fexcel_CHR_03_len_46142683	3449640	2.32337169956707e-09
Fexcel_CHR_03_len_46142683	5133260	-3.51311466434355e-09
Fexcel_CHR_03_len_46142683	5589033	2.54454147579004e-09
Fexcel_CHR_03_len_46142683	6639340	-2.07294695058429e-09
Fexcel_CHR_03_len_46142683	6892898	7.77466749463e-10
Fexcel_CHR_03_len_46142683	6992048	-1.07809785738475e-10
Fexcel_CHR_03_len_46142683	7629701	2.66237080455096e-09
Fexcel_CHR_03_len_46142683	7924478	6.90469285078781e-10
Fexcel_CHR_03_len_46142683	8205282	1.99340934706606e-09
Fexcel_CHR_03_len_46142683	8460756	1.13142908554324e-09
Fexcel_CHR_03_len_46142683	8583483	-3.27183973387554e-09
Fexcel_CHR_03_len_46142683	8812296	5.99689556798567e-09
Fexcel_CHR_03_len_46142683	9063493	8.19365469422037e-10
Fexcel_CHR_03_len_46142683	9344548	9.27273461672003e-10
Fexcel_CHR_03_len_46142683	10758132	1.24869771578974e-09
Fexcel_CHR_03_len_46142683	10818463	4.59010864388217e-09
Fexcel_CHR_03_len_46142683	11105700	1.75855567590102e-10
Fexcel_CHR_03_len_46142683	11598341	2.97690542118617e-10
Fexcel_CHR_03_len_46142683	12650269	3.4950116243268e-09
Fexcel_CHR_03_len_46142683	12869553	7.21142653650219e-09
Fexcel_CHR_03_len_46142683	12869567	5.688424023922e-10
Fexcel_CHR_03_len_46142683	13225680	-3.40860541930803e-10
Fexcel_CHR_03_len_46142683	13409591	6.42339338175226e-09
Fexcel_CHR_03_len_46142683	13503749	8.13836718904612e-10
Fexcel_CHR_03_len_46142683	13811732	-6.51429864133793e-10
Fexcel_CHR_03_len_46142683	14049467	-7.97539177192794e-12
Fexcel_CHR_03_len_46142683	14286923	4.3842943423901e-10
Fexcel_CHR_03_len_46142683	14287008	-3.69701960106446e-10
Fexcel_CHR_03_len_46142683	14287052	1.08075380266452e-09
Fexcel_CHR_03_len_46142683	14287087	-2.8328644871281e-09
Fexcel_CHR_03_len_46142683	14416864	2.45199640677242e-09
Fexcel_CHR_03_len_46142683	14417093	-2.51326409267805e-09
Fexcel_CHR_03_len_46142683	14870137	-2.30674710960548e-09
Fexcel_CHR_03_len_46142683	14904519	-3.41478865780397e-09
Fexcel_CHR_03_len_46142683	15771009	-2.06041727459266e-09
Fexcel_CHR_03_len_46142683	15782533	-3.77989000767339e-09
Fexcel_CHR_03_len_46142683	16241005	1.46442542999127e-09
Fexcel_CHR_03_len_46142683	16799413	1.37578552555811e-09
Fexcel_CHR_03_len_46142683	16799416	-9.97333958905683e-11
Fexcel_CHR_03_len_46142683	16799421	4.98244305452504e-09
Fexcel_CHR_03_len_46142683	17008536	5.41113878148426e-09
Fexcel_CHR_03_len_46142683	17128234	-1.15214494230584e-09
Fexcel_CHR_03_len_46142683	17129032	-1.6970079427041e-10
Fexcel_CHR_03_len_46142683	17129063	2.32558167078505e-10
Fexcel_CHR_03_len_46142683	17156267	4.65480268132174e-09
Fexcel_CHR_03_len_46142683	17234572	-7.49905874327882e-10
Fexcel_CHR_03_len_46142683	17255712	-2.74989843846856e-09
Fexcel_CHR_03_len_46142683	18231596	-4.12308776939738e-09
Fexcel_CHR_03_len_46142683	18337840	5.6739194779524e-10
Fexcel_CHR_03_len_46142683	18762289	-6.72476347470182e-09
Fexcel_CHR_03_len_46142683	18854779	1.78202657209295e-09
Fexcel_CHR_03_len_46142683	18859320	2.90869026563216e-10
Fexcel_CHR_03_len_46142683	18859669	2.15448187175634e-09
Fexcel_CHR_03_len_46142683	19250998	-1.79450099577412e-09
Fexcel_CHR_03_len_46142683	20060747	-3.67887117816865e-09
Fexcel_CHR_03_len_46142683	20573120	5.32225314670225e-10
Fexcel_CHR_03_len_46142683	20630330	5.15848722979173e-10
Fexcel_CHR_03_len_46142683	20818553	5.77857422268439e-10
Fexcel_CHR_03_len_46142683	20818557	2.18478719865893e-09
Fexcel_CHR_03_len_46142683	20880277	3.49158608904581e-09
Fexcel_CHR_03_len_46142683	21149521	7.60329994017492e-10
Fexcel_CHR_03_len_46142683	21537431	-7.75284499314894e-10
Fexcel_CHR_03_len_46142683	22045070	-1.31126862631316e-09
Fexcel_CHR_03_len_46142683	22066599	-1.74694949471872e-09
Fexcel_CHR_03_len_46142683	22277946	1.74502489741663e-09
Fexcel_CHR_03_len_46142683	22434578	-7.96357651242646e-10
Fexcel_CHR_03_len_46142683	22751875	-2.92501634952397e-09
Fexcel_CHR_03_len_46142683	22973276	2.92178229075954e-09
Fexcel_CHR_03_len_46142683	23197824	1.09005902423532e-09
Fexcel_CHR_03_len_46142683	23261175	-1.4383426273123e-09
Fexcel_CHR_03_len_46142683	23412505	-6.53677472775271e-09
Fexcel_CHR_03_len_46142683	24024090	-7.30014648836903e-09
Fexcel_CHR_03_len_46142683	24179721	2.53621152618097e-10
Fexcel_CHR_03_len_46142683	24210219	3.34776280756895e-09
Fexcel_CHR_03_len_46142683	24571508	-2.57605892477802e-09
Fexcel_CHR_03_len_46142683	24952091	2.41138433195414e-09
Fexcel_CHR_03_len_46142683	24967688	1.58395264665173e-10
Fexcel_CHR_03_len_46142683	25891993	3.75440439679325e-10
Fexcel_CHR_03_len_46142683	25939592	1.11346841733981e-10
Fexcel_CHR_03_len_46142683	25949362	1.00914235020527e-08
Fexcel_CHR_03_len_46142683	25975681	4.98231751625146e-09
Fexcel_CHR_03_len_46142683	26617159	2.08412420599698e-09
Fexcel_CHR_03_len_46142683	26617381	1.35568837562222e-09
Fexcel_CHR_03_len_46142683	26897828	-4.31390538381795e-09
Fexcel_CHR_03_len_46142683	26897842	5.01999668091676e-09
Fexcel_CHR_03_len_46142683	26917652	-2.06825480920893e-09
Fexcel_CHR_03_len_46142683	27303661	-7.56283073177603e-10
Fexcel_CHR_03_len_46142683	27624496	3.86508728476767e-09
Fexcel_CHR_03_len_46142683	27636382	-1.15485658265119e-09
Fexcel_CHR_03_len_46142683	27650241	2.71532348921427e-12
Fexcel_CHR_03_len_46142683	27716198	8.47313628946241e-10
Fexcel_CHR_03_len_46142683	28116302	6.76409027811554e-09
Fexcel_CHR_03_len_46142683	28436258	-5.36745343595541e-10
Fexcel_CHR_03_len_46142683	28537489	7.8581920743919e-10
Fexcel_CHR_03_len_46142683	28999312	-1.09094450833399e-09
Fexcel_CHR_03_len_46142683	28999351	2.63548482580551e-09
Fexcel_CHR_03_len_46142683	29114955	3.50673275994322e-10
Fexcel_CHR_03_len_46142683	29368271	-2.48674427706999e-09
Fexcel_CHR_03_len_46142683	29368317	1.18731143768844e-09
Fexcel_CHR_03_len_46142683	29368329	4.37388670572141e-09
Fexcel_CHR_03_len_46142683	29560848	-2.67531286335511e-09
Fexcel_CHR_03_len_46142683	30524969	5.28240327696055e-10
Fexcel_CHR_03_len_46142683	31456550	-2.73769849156386e-09
Fexcel_CHR_03_len_46142683	31806317	-7.54243499537046e-10
Fexcel_CHR_03_len_46142683	32427812	3.49759300826108e-09
Fexcel_CHR_03_len_46142683	32427993	2.9335167043717e-09
Fexcel_CHR_03_len_46142683	32700860	1.16589186801742e-09
Fexcel_CHR_03_len_46142683	32739804	1.44705531684658e-09
Fexcel_CHR_03_len_46142683	32739876	-1.7171912620498e-09
Fexcel_CHR_03_len_46142683	33103212	2.79992011925252e-09
Fexcel_CHR_03_len_46142683	33411737	5.19278934066023e-09
Fexcel_CHR_03_len_46142683	33419080	-4.57542711691791e-11
Fexcel_CHR_03_len_46142683	34487042	5.59280339172216e-09
Fexcel_CHR_03_len_46142683	34870003	5.53257431945064e-11
Fexcel_CHR_03_len_46142683	34870233	1.04032064695948e-09
Fexcel_CHR_03_len_46142683	35050705	1.65267608909442e-09
Fexcel_CHR_03_len_46142683	35125688	-8.92841933907606e-10
Fexcel_CHR_03_len_46142683	35247413	-1.64026435568698e-09
Fexcel_CHR_03_len_46142683	35279012	2.6335421955249e-09
Fexcel_CHR_03_len_46142683	35400087	2.38700535923359e-10
Fexcel_CHR_03_len_46142683	35611684	1.63751661363268e-10
Fexcel_CHR_03_len_46142683	36591844	3.21609030483538e-10
Fexcel_CHR_03_len_46142683	37129608	-1.12499687688646e-09
Fexcel_CHR_03_len_46142683	37271778	6.57480374513518e-09
Fexcel_CHR_03_len_46142683	38271260	2.2382418447291e-09
Fexcel_CHR_03_len_46142683	38569499	5.20843744461196e-10
Fexcel_CHR_03_len_46142683	38967042	1.06877508384139e-09
Fexcel_CHR_03_len_46142683	39783960	-2.21053311224883e-09
Fexcel_CHR_03_len_46142683	40211492	3.35331313825718e-10
Fexcel_CHR_03_len_46142683	41669603	-3.62365809358071e-10
Fexcel_CHR_03_len_46142683	41964281	3.16654971066415e-09
Fexcel_CHR_03_len_46142683	42207876	3.18548865798334e-09
Fexcel_CHR_03_len_46142683	42317993	1.54852710922765e-09
Fexcel_CHR_03_len_46142683	42643660	-1.64673994871649e-10
Fexcel_CHR_03_len_46142683	43695645	-5.65346679215692e-09
Fexcel_CHR_03_len_46142683	43850457	7.00950312929876e-10
Fexcel_CHR_03_len_46142683	44252612	-3.23259843719837e-09
Fexcel_CHR_03_len_46142683	44784565	-3.55943091381997e-09
Fexcel_CHR_03_len_46142683	45409948	6.51388777320619e-09
Fexcel_CHR_03_len_46142683	45491975	-3.74346584337457e-10
Fexcel_CHR_03_len_46142683	45615442	2.05480044473281e-09
Fexcel_CHR_04_len_43826698	574559	7.16137089322336e-10
Fexcel_CHR_04_len_43826698	696013	2.00931869450955e-09
Fexcel_CHR_04_len_43826698	731704	9.91184181541879e-09
Fexcel_CHR_04_len_43826698	731735	6.66187374849165e-10
Fexcel_CHR_04_len_43826698	1012621	8.38743126700026e-09
Fexcel_CHR_04_len_43826698	1341772	-3.14160872648016e-09
Fexcel_CHR_04_len_43826698	1684588	-3.23556256439834e-10
Fexcel_CHR_04_len_43826698	1946778	9.60512153432642e-10
Fexcel_CHR_04_len_43826698	2085887	1.25981397509702e-09
Fexcel_CHR_04_len_43826698	2286385	1.97681225585587e-09
Fexcel_CHR_04_len_43826698	2286627	2.1306486100104e-09
Fexcel_CHR_04_len_43826698	2286638	5.89456626234657e-09
Fexcel_CHR_04_len_43826698	3743724	1.47243593074058e-09
Fexcel_CHR_04_len_43826698	3743828	-8.44607519894958e-10
Fexcel_CHR_04_len_43826698	4470062	-1.67043288544971e-09
Fexcel_CHR_04_len_43826698	4499002	2.22289669381805e-09
Fexcel_CHR_04_len_43826698	5034218	-4.45118335952162e-09
Fexcel_CHR_04_len_43826698	5547550	1.45972266072258e-09
Fexcel_CHR_04_len_43826698	5913133	-6.56062161173327e-10
Fexcel_CHR_04_len_43826698	6712097	-1.7853078640982e-09
Fexcel_CHR_04_len_43826698	7180766	4.30717341764608e-10
Fexcel_CHR_04_len_43826698	7953331	-6.33425456778721e-10
Fexcel_CHR_04_len_43826698	8493827	-1.23516566375465e-09
Fexcel_CHR_04_len_43826698	8604095	5.58258834185723e-10
Fexcel_CHR_04_len_43826698	8689821	3.88391065417809e-10
Fexcel_CHR_04_len_43826698	8879974	4.54377745909316e-09
Fexcel_CHR_04_len_43826698	9346742	1.34786742660965e-09
Fexcel_CHR_04_len_43826698	9616231	2.98035625672606e-09
Fexcel_CHR_04_len_43826698	9648958	1.02717759291833e-09
Fexcel_CHR_04_len_43826698	10048733	-9.78808230891087e-10
Fexcel_CHR_04_len_43826698	10195260	-2.7411909136081e-09
Fexcel_CHR_04_len_43826698	10195291	1.63006159813278e-09
Fexcel_CHR_04_len_43826698	10811140	8.38832086950448e-10
Fexcel_CHR_04_len_43826698	11472033	-3.67262045227989e-09
Fexcel_CHR_04_len_43826698	12086380	-6.51995287363374e-09
Fexcel_CHR_04_len_43826698	12970074	-5.85537565008261e-09
Fexcel_CHR_04_len_43826698	14313989	-4.75236460883908e-10
Fexcel_CHR_04_len_43826698	14314084	3.59999624375199e-10
Fexcel_CHR_04_len_43826698	14349005	6.9305797512265e-10
Fexcel_CHR_04_len_43826698	14473719	-7.62090031896652e-10
Fexcel_CHR_04_len_43826698	14945531	2.92028382768291e-10
Fexcel_CHR_04_len_43826698	16809199	8.69358440933326e-11
Fexcel_CHR_04_len_43826698	17357711	2.36016046754263e-09
Fexcel_CHR_04_len_43826698	17413185	7.51192376380071e-10
Fexcel_CHR_04_len_43826698	17413199	1.17142678221057e-10
Fexcel_CHR_04_len_43826698	17586067	-7.50198265154059e-09
Fexcel_CHR_04_len_43826698	17586175	-2.33889473391885e-09
Fexcel_CHR_04_len_43826698	17653917	2.08360882195568e-09
Fexcel_CHR_04_len_43826698	18766342	-1.04999925742584e-09
Fexcel_CHR_04_len_43826698	19434249	-1.17328283981974e-09
Fexcel_CHR_04_len_43826698	19434333	-5.58690826325749e-09
Fexcel_CHR_04_len_43826698	20401015	6.42300257215429e-10
Fexcel_CHR_04_len_43826698	20665685	2.65439116338039e-11
Fexcel_CHR_04_len_43826698	20731560	-4.81600503649735e-10
Fexcel_CHR_04_len_43826698	21420277	1.89556830954568e-09
Fexcel_CHR_04_len_43826698	21994377	7.3992903018438e-10
Fexcel_CHR_04_len_43826698	22099697	-2.57138233258112e-09
Fexcel_CHR_04_len_43826698	22327876	-1.11651678037328e-09
Fexcel_CHR_04_len_43826698	22683556	1.74246024104335e-09
Fexcel_CHR_04_len_43826698	22752080	2.81532585873527e-09
Fexcel_CHR_04_len_43826698	22759516	-2.20797817156383e-09
Fexcel_CHR_04_len_43826698	22871230	-6.86319283358018e-10
Fexcel_CHR_04_len_43826698	22890035	1.47428749621373e-09
Fexcel_CHR_04_len_43826698	22890093	-2.78489818292572e-09
Fexcel_CHR_04_len_43826698	23816157	-3.77364955256990e-09
Fexcel_CHR_04_len_43826698	23887749	-4.36387939248667e-10
Fexcel_CHR_04_len_43826698	23972496	-3.95999682062113e-09
Fexcel_CHR_04_len_43826698	24219250	2.58197338074933e-09
Fexcel_CHR_04_len_43826698	24344064	-4.2243133143396e-09
Fexcel_CHR_04_len_43826698	24709154	-1.05006581284002e-09
Fexcel_CHR_04_len_43826698	24965606	-4.09509460032589e-10
Fexcel_CHR_04_len_43826698	25056793	-5.84291305619314e-09
Fexcel_CHR_04_len_43826698	25205359	-3.04916179950282e-09
Fexcel_CHR_04_len_43826698	25645050	1.12679108051714e-09
Fexcel_CHR_04_len_43826698	25938766	2.59428397156789e-10
Fexcel_CHR_04_len_43826698	25950032	3.53726493834967e-10
Fexcel_CHR_04_len_43826698	26039262	8.60165527492739e-10
Fexcel_CHR_04_len_43826698	26131609	-2.41068409932106e-09
Fexcel_CHR_04_len_43826698	26287532	4.61526335329716e-09
Fexcel_CHR_04_len_43826698	27617353	-2.74642569306132e-10
Fexcel_CHR_04_len_43826698	27704041	-3.41976337704916e-09
Fexcel_CHR_04_len_43826698	28311724	1.71848042586831e-09
Fexcel_CHR_04_len_43826698	28311760	-3.51301835069056e-09
Fexcel_CHR_04_len_43826698	28515269	2.55024770690606e-09
Fexcel_CHR_04_len_43826698	29474542	3.32187919598667e-10
Fexcel_CHR_04_len_43826698	30213384	-3.89890583574089e-10
Fexcel_CHR_04_len_43826698	30291098	2.15129315361683e-09
Fexcel_CHR_04_len_43826698	30600372	-1.26182942776044e-09
Fexcel_CHR_04_len_43826698	30839454	-2.01946974462367e-09
Fexcel_CHR_04_len_43826698	30987050	-3.03953216880594e-09
Fexcel_CHR_04_len_43826698	31084544	9.51499810448651e-11
Fexcel_CHR_04_len_43826698	31594778	5.75312086100358e-09
Fexcel_CHR_04_len_43826698	32086139	-2.54582202285453e-09
Fexcel_CHR_04_len_43826698	32295338	-1.21920110524222e-10
Fexcel_CHR_04_len_43826698	33084681	-9.68608971249115e-10
Fexcel_CHR_04_len_43826698	33248903	2.12888910967143e-09
Fexcel_CHR_04_len_43826698	33637840	6.28275189703767e-09
Fexcel_CHR_04_len_43826698	33880273	-2.0002896745849e-09
Fexcel_CHR_04_len_43826698	33949651	-4.65050660045433e-10
Fexcel_CHR_04_len_43826698	34538025	-6.31603270957517e-11
Fexcel_CHR_04_len_43826698	34542704	5.88357170862338e-09
Fexcel_CHR_04_len_43826698	34759180	-1.84726452916507e-09
Fexcel_CHR_04_len_43826698	35100262	2.35841801785183e-09
Fexcel_CHR_04_len_43826698	35379437	2.74969083852382e-09
Fexcel_CHR_04_len_43826698	35509381	-5.30386860330719e-09
Fexcel_CHR_04_len_43826698	35509391	2.91631396235539e-09
Fexcel_CHR_04_len_43826698	35598010	-3.873923694641e-09
Fexcel_CHR_04_len_43826698	35642605	-1.8358080779956e-09
Fexcel_CHR_04_len_43826698	36312642	6.10030517974918e-09
Fexcel_CHR_04_len_43826698	36703378	-6.82442614506318e-09
Fexcel_CHR_04_len_43826698	37134240	1.39076882484695e-09
Fexcel_CHR_04_len_43826698	37233567	3.02514088945745e-09
Fexcel_CHR_04_len_43826698	38037869	4.27570225827664e-09
Fexcel_CHR_04_len_43826698	38687247	3.89244803770549e-09
Fexcel_CHR_04_len_43826698	38687738	-1.41661541723252e-09
Fexcel_CHR_04_len_43826698	39081817	-1.50170031244677e-12
Fexcel_CHR_04_len_43826698	40700148	9.9641708611529e-11
Fexcel_CHR_04_len_43826698	40711287	-1.33922071610004e-09
Fexcel_CHR_04_len_43826698	41373097	8.37756796328098e-10
Fexcel_CHR_04_len_43826698	41661593	-2.60486449947782e-09
Fexcel_CHR_04_len_43826698	42490075	1.47428518869647e-09
Fexcel_CHR_04_len_43826698	42490139	2.05142735881007e-09
Fexcel_CHR_04_len_43826698	42490144	1.95428512474571e-09
Fexcel_CHR_04_len_43826698	42490211	5.65712795081648e-10
Fexcel_CHR_04_len_43826698	42539931	-1.46260916085977e-09
Fexcel_CHR_04_len_43826698	42623441	-5.15529837622827e-09
Fexcel_CHR_04_len_43826698	43423676	6.25295290237707e-10
Fexcel_CHR_05_len_41655330	909506	1.320944808213e-09
Fexcel_CHR_05_len_41655330	1166012	-9.45978657787939e-10
Fexcel_CHR_05_len_41655330	1431367	1.99915460031135e-09
Fexcel_CHR_05_len_41655330	1571164	1.3656506789546e-09
Fexcel_CHR_05_len_41655330	2337087	-7.557451577336e-10
Fexcel_CHR_05_len_41655330	2337119	-2.8267004861955e-09
Fexcel_CHR_05_len_41655330	2837651	7.68516231905323e-10
Fexcel_CHR_05_len_41655330	2837662	-2.90566040427475e-09
Fexcel_CHR_05_len_41655330	3395560	-1.55930395324902e-11
Fexcel_CHR_05_len_41655330	3397387	-3.39047079985968e-10
Fexcel_CHR_05_len_41655330	3491979	3.89358145359448e-09
Fexcel_CHR_05_len_41655330	3880722	1.87837431787123e-09
Fexcel_CHR_05_len_41655330	4302432	-1.43536625486168e-09
Fexcel_CHR_05_len_41655330	4496651	-1.34410998709187e-09
Fexcel_CHR_05_len_41655330	4961979	-5.86990386289800e-09
Fexcel_CHR_05_len_41655330	5069716	-3.35770822368893e-09
Fexcel_CHR_05_len_41655330	5151847	2.24824082463261e-09
Fexcel_CHR_05_len_41655330	5305909	3.59368340031846e-10
Fexcel_CHR_05_len_41655330	5794438	-4.63484580893018e-09
Fexcel_CHR_05_len_41655330	5825300	1.34378375801241e-10
Fexcel_CHR_05_len_41655330	6220752	-1.80753154882033e-09
Fexcel_CHR_05_len_41655330	6846778	3.88812267055561e-10
Fexcel_CHR_05_len_41655330	6846820	2.40418425236385e-09
Fexcel_CHR_05_len_41655330	7595010	1.93644765241178e-10
Fexcel_CHR_05_len_41655330	7851337	-1.67723347221017e-09
Fexcel_CHR_05_len_41655330	7868299	-2.55258525820565e-10
Fexcel_CHR_05_len_41655330	8004558	-1.89063761863363e-09
Fexcel_CHR_05_len_41655330	8197552	3.17821042055385e-09
Fexcel_CHR_05_len_41655330	8484678	4.04724825306861e-09
Fexcel_CHR_05_len_41655330	8484684	-2.2943647960892e-09
Fexcel_CHR_05_len_41655330	8518302	-6.21833233482027e-10
Fexcel_CHR_05_len_41655330	8710376	2.37301682121452e-09
Fexcel_CHR_05_len_41655330	8816651	-2.68570948732796e-10
Fexcel_CHR_05_len_41655330	8970204	2.92551029245146e-09
Fexcel_CHR_05_len_41655330	8977292	-3.97370295521594e-09
Fexcel_CHR_05_len_41655330	9036842	-3.3072977960051e-10
Fexcel_CHR_05_len_41655330	9086570	2.60613165739115e-10
Fexcel_CHR_05_len_41655330	9455213	1.50558019042846e-09
Fexcel_CHR_05_len_41655330	9507000	7.61403518480854e-10
Fexcel_CHR_05_len_41655330	9547431	-1.77677818860899e-09
Fexcel_CHR_05_len_41655330	9568525	2.70486945247905e-09
Fexcel_CHR_05_len_41655330	9568556	-2.20057537920775e-09
Fexcel_CHR_05_len_41655330	9624521	3.36180652945585e-09
Fexcel_CHR_05_len_41655330	9624534	2.00869453241494e-09
Fexcel_CHR_05_len_41655330	9856276	-1.94031276483082e-09
Fexcel_CHR_05_len_41655330	10003483	-1.64693158855792e-09
Fexcel_CHR_05_len_41655330	10201050	3.00042602499631e-09
Fexcel_CHR_05_len_41655330	10212034	-1.8603279265512e-09
Fexcel_CHR_05_len_41655330	10268504	2.73538959982555e-09
Fexcel_CHR_05_len_41655330	10694658	5.56036480513549e-10
Fexcel_CHR_05_len_41655330	10719921	-8.77183208001298e-11
Fexcel_CHR_05_len_41655330	10868337	-1.41723016835142e-09
Fexcel_CHR_05_len_41655330	11808305	9.84714337320365e-10
Fexcel_CHR_05_len_41655330	11808350	3.4623203959265e-09
Fexcel_CHR_05_len_41655330	12196481	3.14628722917878e-09
Fexcel_CHR_05_len_41655330	12278545	2.50856899148156e-09
Fexcel_CHR_05_len_41655330	13200852	-5.79989182331076e-10
Fexcel_CHR_05_len_41655330	14599289	-9.96451841866797e-12
Fexcel_CHR_05_len_41655330	14986199	-1.66016739903374e-09
Fexcel_CHR_05_len_41655330	15763714	-2.13770365760171e-09
Fexcel_CHR_05_len_41655330	16105507	-8.95843316689326e-09
Fexcel_CHR_05_len_41655330	16275881	-2.02677271975421e-09
Fexcel_CHR_05_len_41655330	17350808	4.74029709039542e-09
Fexcel_CHR_05_len_41655330	17845061	1.38587143388549e-09
Fexcel_CHR_05_len_41655330	18119568	2.47766448912597e-10
Fexcel_CHR_05_len_41655330	18644792	-1.0809928288175e-09
Fexcel_CHR_05_len_41655330	18644817	1.56643890389322e-09
Fexcel_CHR_05_len_41655330	19125965	-1.63944718004724e-09
Fexcel_CHR_05_len_41655330	19346970	2.55223419740331e-09
Fexcel_CHR_05_len_41655330	19565493	4.00539434656073e-09
Fexcel_CHR_05_len_41655330	20458636	3.29627043065029e-09
Fexcel_CHR_05_len_41655330	21159179	2.36811176667124e-09
Fexcel_CHR_05_len_41655330	21213737	6.40506168492279e-10
Fexcel_CHR_05_len_41655330	22155305	-1.42754962388429e-09
Fexcel_CHR_05_len_41655330	22305241	5.10932503135477e-10
Fexcel_CHR_05_len_41655330	22607419	-9.46961354761007e-10
Fexcel_CHR_05_len_41655330	22775462	5.41716625022333e-10
Fexcel_CHR_05_len_41655330	23530058	-2.71209940638384e-09
Fexcel_CHR_05_len_41655330	23980733	-2.85224271467159e-10
Fexcel_CHR_05_len_41655330	24211187	-5.29280769625601e-09
Fexcel_CHR_05_len_41655330	24309654	-2.36941589313172e-09
Fexcel_CHR_05_len_41655330	24408133	2.74389059338401e-09
Fexcel_CHR_05_len_41655330	24408536	2.6291720857958e-09
Fexcel_CHR_05_len_41655330	24420364	9.63756201018037e-10
Fexcel_CHR_05_len_41655330	24716175	1.54897448208472e-09
Fexcel_CHR_05_len_41655330	25011936	-8.81255586090086e-10
Fexcel_CHR_05_len_41655330	25037375	-7.02856733491056e-10
Fexcel_CHR_05_len_41655330	25037400	2.07557480680613e-10
Fexcel_CHR_05_len_41655330	25175055	-1.59699607904314e-10
Fexcel_CHR_05_len_41655330	25345502	5.54540240658825e-10
Fexcel_CHR_05_len_41655330	25494489	2.79000714574277e-10
Fexcel_CHR_05_len_41655330	25739915	1.01639756572668e-09
Fexcel_CHR_05_len_41655330	25937898	-1.41878756119674e-09
Fexcel_CHR_05_len_41655330	25938271	-3.47071217663341e-09
Fexcel_CHR_05_len_41655330	26694429	6.07366509575326e-10
Fexcel_CHR_05_len_41655330	27168168	3.30228545541104e-09
Fexcel_CHR_05_len_41655330	27240839	-3.17583246600148e-09
Fexcel_CHR_05_len_41655330	27633975	1.67923851671489e-09
Fexcel_CHR_05_len_41655330	27784704	-1.12934907818568e-09
Fexcel_CHR_05_len_41655330	28374174	-1.54257247141492e-09
Fexcel_CHR_05_len_41655330	28795568	-3.00122731145615e-10
Fexcel_CHR_05_len_41655330	29396106	-3.8124732771867e-10
Fexcel_CHR_05_len_41655330	29583092	2.54077612978975e-10
Fexcel_CHR_05_len_41655330	29784545	-8.19746054289596e-10
Fexcel_CHR_05_len_41655330	30109701	3.20944822542092e-09
Fexcel_CHR_05_len_41655330	30674003	-2.09019911251296e-09
Fexcel_CHR_05_len_41655330	30795230	-5.01407796751785e-09
Fexcel_CHR_05_len_41655330	30897460	-2.82088264707481e-09
Fexcel_CHR_05_len_41655330	30986666	-7.3665303554962e-09
Fexcel_CHR_05_len_41655330	31108553	-4.50923678436365e-09
Fexcel_CHR_05_len_41655330	31368948	-4.66365359575608e-09
Fexcel_CHR_05_len_41655330	31658669	8.12956427364379e-10
Fexcel_CHR_05_len_41655330	31897439	3.34476011526894e-09
Fexcel_CHR_05_len_41655330	32429376	-2.8727663106711e-09
Fexcel_CHR_05_len_41655330	32562425	-2.26426391219111e-11
Fexcel_CHR_05_len_41655330	32616030	2.85476857907625e-09
Fexcel_CHR_05_len_41655330	33153317	-2.12192824101091e-10
Fexcel_CHR_05_len_41655330	33153518	-5.81518780194056e-09
Fexcel_CHR_05_len_41655330	33951728	-7.09770914755286e-10
Fexcel_CHR_05_len_41655330	33951741	-4.63874214913688e-11
Fexcel_CHR_05_len_41655330	33951788	-7.18040089813868e-10
Fexcel_CHR_05_len_41655330	34466430	4.18418032642469e-09
Fexcel_CHR_05_len_41655330	34466432	8.80817950354663e-10
Fexcel_CHR_05_len_41655330	34599526	2.25483288743705e-09
Fexcel_CHR_05_len_41655330	35318817	-4.90010173060807e-10
Fexcel_CHR_05_len_41655330	35318830	2.59793386292436e-11
Fexcel_CHR_05_len_41655330	36886744	-8.27131536319732e-10
Fexcel_CHR_05_len_41655330	36988575	-1.42670638246493e-09
Fexcel_CHR_05_len_41655330	36988604	7.2105864262499e-10
Fexcel_CHR_05_len_41655330	36988994	-1.05261240677763e-11
Fexcel_CHR_05_len_41655330	37716047	3.97079356997253e-10
Fexcel_CHR_05_len_41655330	38324368	-3.03359419891794e-09
Fexcel_CHR_05_len_41655330	38403386	-2.39501242381058e-09
Fexcel_CHR_05_len_41655330	38897694	1.44816308216325e-09
Fexcel_CHR_05_len_41655330	39120536	-4.97957607054969e-09
Fexcel_CHR_05_len_41655330	39920165	1.05333342166941e-09
Fexcel_CHR_05_len_41655330	40944967	3.10942043342981e-10
Fexcel_CHR_05_len_41655330	41269322	4.10170164404702e-09
Fexcel_CHR_06_len_38017580	364639	-1.69425496820504e-09
Fexcel_CHR_06_len_38017580	435703	5.10170941531116e-09
Fexcel_CHR_06_len_38017580	1225535	3.56569293174872e-09
Fexcel_CHR_06_len_38017580	1505161	1.51697153384833e-10
Fexcel_CHR_06_len_38017580	1536991	-1.39448733209464e-10
Fexcel_CHR_06_len_38017580	2046543	4.34559239346397e-09
Fexcel_CHR_06_len_38017580	2261769	4.20217682486593e-09
Fexcel_CHR_06_len_38017580	3160926	3.10050149292913e-09
Fexcel_CHR_06_len_38017580	3671762	-2.55348710735937e-10
Fexcel_CHR_06_len_38017580	4611828	-5.37628143153253e-10
Fexcel_CHR_06_len_38017580	4612162	-2.18560925453657e-09
Fexcel_CHR_06_len_38017580	4615649	-4.09966992231519e-09
Fexcel_CHR_06_len_38017580	4615671	-3.31230755237106e-09
Fexcel_CHR_06_len_38017580	4819912	-4.64062762620706e-09
Fexcel_CHR_06_len_38017580	5079790	1.22025234956191e-10
Fexcel_CHR_06_len_38017580	5193481	-1.32410597771906e-09
Fexcel_CHR_06_len_38017580	5261329	3.36984617232936e-09
Fexcel_CHR_06_len_38017580	5652276	-5.34746055300292e-10
Fexcel_CHR_06_len_38017580	5748083	2.16473517482767e-09
Fexcel_CHR_06_len_38017580	5908619	2.66640294179807e-09
Fexcel_CHR_06_len_38017580	5939932	3.39582960362489e-09
Fexcel_CHR_06_len_38017580	6137824	-3.93402870812874e-09
Fexcel_CHR_06_len_38017580	6169887	-1.00941867578661e-09
Fexcel_CHR_06_len_38017580	6355430	-9.59023677802886e-10
Fexcel_CHR_06_len_38017580	6448787	2.51475116693947e-09
Fexcel_CHR_06_len_38017580	6816926	-5.37753579730613e-10
Fexcel_CHR_06_len_38017580	7018232	-8.16584587561199e-10
Fexcel_CHR_06_len_38017580	7123484	1.78582327678727e-09
Fexcel_CHR_06_len_38017580	7212473	2.25006135338827e-09
Fexcel_CHR_06_len_38017580	7773210	-5.16629508436351e-09
Fexcel_CHR_06_len_38017580	7809039	4.75395679156594e-09
Fexcel_CHR_06_len_38017580	7818980	-2.12571184970041e-09
Fexcel_CHR_06_len_38017580	8120215	7.26413534864002e-10
Fexcel_CHR_06_len_38017580	8234739	2.0735496605411e-09
Fexcel_CHR_06_len_38017580	8892860	3.55275962371262e-10
Fexcel_CHR_06_len_38017580	10862027	-5.97023480274403e-09
Fexcel_CHR_06_len_38017580	10876675	-8.609834183357e-10
Fexcel_CHR_06_len_38017580	10978907	-2.93142599529771e-09
Fexcel_CHR_06_len_38017580	10978933	2.61142533985726e-09
Fexcel_CHR_06_len_38017580	11642397	-4.12078773475727e-11
Fexcel_CHR_06_len_38017580	11642417	-5.22748683521938e-10
Fexcel_CHR_06_len_38017580	12016666	2.6818330513246e-09
Fexcel_CHR_06_len_38017580	12397322	2.14880848772714e-09
Fexcel_CHR_06_len_38017580	12479299	1.93103481108506e-09
Fexcel_CHR_06_len_38017580	12482001	-1.59241822805267e-09
Fexcel_CHR_06_len_38017580	12756604	-1.49714192297011e-09
Fexcel_CHR_06_len_38017580	13131114	3.02132137201978e-09
Fexcel_CHR_06_len_38017580	13131331	-2.75808717956313e-09
Fexcel_CHR_06_len_38017580	13131340	4.75227477597228e-10
Fexcel_CHR_06_len_38017580	13153606	2.440768113831e-09
Fexcel_CHR_06_len_38017580	13511704	-1.73462306297345e-10
Fexcel_CHR_06_len_38017580	13872755	-8.46324223812658e-09
Fexcel_CHR_06_len_38017580	14119023	-8.38117307488515e-10
Fexcel_CHR_06_len_38017580	14130186	1.12147803756145e-09
Fexcel_CHR_06_len_38017580	14833714	1.92138555103398e-09
Fexcel_CHR_06_len_38017580	15214082	-2.61001006161133e-09
Fexcel_CHR_06_len_38017580	15214366	-5.57745836493561e-09
Fexcel_CHR_06_len_38017580	15429585	-1.26936894208252e-09
Fexcel_CHR_06_len_38017580	16036256	1.06006329695384e-09
Fexcel_CHR_06_len_38017580	16159576	-1.10692987655102e-09
Fexcel_CHR_06_len_38017580	16676495	-1.92316904526589e-09
Fexcel_CHR_06_len_38017580	16872504	2.46902614136038e-09
Fexcel_CHR_06_len_38017580	16961365	2.41287422167239e-09
Fexcel_CHR_06_len_38017580	17911838	1.47773220086247e-12
Fexcel_CHR_06_len_38017580	18973455	-4.73591180286765e-10
Fexcel_CHR_06_len_38017580	20040573	1.75693340854442e-09
Fexcel_CHR_06_len_38017580	20100673	2.72523129116074e-10
Fexcel_CHR_06_len_38017580	20100692	-6.04079683901863e-10
Fexcel_CHR_06_len_38017580	20338882	-4.00052307499057e-09
Fexcel_CHR_06_len_38017580	20699186	2.90320146793633e-09
Fexcel_CHR_06_len_38017580	20699232	8.17279867610009e-10
Fexcel_CHR_06_len_38017580	20703569	-2.01376717788815e-09
Fexcel_CHR_06_len_38017580	20756778	2.20538982708298e-09
Fexcel_CHR_06_len_38017580	20953293	1.88669307109785e-09
Fexcel_CHR_06_len_38017580	20964331	2.26953234745627e-09
Fexcel_CHR_06_len_38017580	22134026	-2.32486105525114e-09
Fexcel_CHR_06_len_38017580	22559607	1.31318495453521e-09
Fexcel_CHR_06_len_38017580	23746039	1.2975583428744e-09
Fexcel_CHR_06_len_38017580	23769710	-1.81441347487877e-09
Fexcel_CHR_06_len_38017580	24059784	-8.68165531899096e-10
Fexcel_CHR_06_len_38017580	24211018	-3.45888638132358e-10
Fexcel_CHR_06_len_38017580	24478001	-2.15635074336047e-09
Fexcel_CHR_06_len_38017580	24735187	2.001615068307e-09
Fexcel_CHR_06_len_38017580	25717791	-6.54228823814955e-10
Fexcel_CHR_06_len_38017580	26481111	1.89715141503233e-10
Fexcel_CHR_06_len_38017580	26531641	4.00713102910293e-09
Fexcel_CHR_06_len_38017580	26819178	-2.86185532133731e-09
Fexcel_CHR_06_len_38017580	26960009	3.36358229288057e-09
Fexcel_CHR_06_len_38017580	26960041	-3.81737581932299e-09
Fexcel_CHR_06_len_38017580	28163517	1.46214316601179e-09
Fexcel_CHR_06_len_38017580	28180366	-2.65852522934868e-09
Fexcel_CHR_06_len_38017580	28538030	3.95352477297033e-09
Fexcel_CHR_06_len_38017580	28577745	1.69699179055362e-09
Fexcel_CHR_06_len_38017580	29086233	-1.76403216285922e-10
Fexcel_CHR_06_len_38017580	29451333	2.8817573706081e-09
Fexcel_CHR_06_len_38017580	29633636	-5.68914158665811e-09
Fexcel_CHR_06_len_38017580	29647836	4.6275867613776e-11
Fexcel_CHR_06_len_38017580	29909370	-1.48547372386495e-09
Fexcel_CHR_06_len_38017580	30447050	-2.5999982746904e-09
Fexcel_CHR_06_len_38017580	30663068	-2.75958711815122e-09
Fexcel_CHR_06_len_38017580	31222511	2.51819339437831e-10
Fexcel_CHR_06_len_38017580	31856771	2.23040914703111e-09
Fexcel_CHR_06_len_38017580	31912003	1.09947770080615e-09
Fexcel_CHR_06_len_38017580	31916913	-2.81428338440145e-09
Fexcel_CHR_06_len_38017580	32256118	2.27506947850234e-09
Fexcel_CHR_06_len_38017580	32256435	-2.0118685769105e-09
Fexcel_CHR_06_len_38017580	32719002	-7.65026321992671e-10
Fexcel_CHR_06_len_38017580	33599118	4.7906844601597e-09
Fexcel_CHR_06_len_38017580	34057583	3.44531490953864e-09
Fexcel_CHR_06_len_38017580	34057620	-5.55786630441127e-10
Fexcel_CHR_06_len_38017580	34095832	1.65059087809116e-09
Fexcel_CHR_06_len_38017580	34209355	3.19662947685359e-10
Fexcel_CHR_06_len_38017580	34871742	-1.60709451785029e-09
Fexcel_CHR_06_len_38017580	35304161	4.48524978136841e-09
Fexcel_CHR_06_len_38017580	36216843	-7.79276747162316e-10
Fexcel_CHR_06_len_38017580	36216898	1.60505475394843e-09
Fexcel_CHR_06_len_38017580	36623828	7.38173558054946e-10
Fexcel_CHR_06_len_38017580	36623852	9.05592924842155e-10
Fexcel_CHR_06_len_38017580	36623872	-2.8136181849369e-09
Fexcel_CHR_06_len_38017580	37125400	3.66328794036489e-09
Fexcel_CHR_06_len_38017580	37212533	4.59221034970098e-09
Fexcel_CHR_06_len_38017580	37929586	7.57454794076566e-10
Fexcel_CHR_07_len_37718819	569312	3.17957186746574e-09
Fexcel_CHR_07_len_37718819	625686	-1.46030330927286e-10
Fexcel_CHR_07_len_37718819	1140490	-4.25693762947907e-09
Fexcel_CHR_07_len_37718819	1292446	2.60879101344123e-09
Fexcel_CHR_07_len_37718819	1940375	-7.08830827658342e-09
Fexcel_CHR_07_len_37718819	2036524	2.88736304813907e-09
Fexcel_CHR_07_len_37718819	2490960	1.24741526628318e-09
Fexcel_CHR_07_len_37718819	2657812	-1.27467937927678e-09
Fexcel_CHR_07_len_37718819	3060483	1.26913277957126e-09
Fexcel_CHR_07_len_37718819	3207818	-3.59745228611493e-10
Fexcel_CHR_07_len_37718819	3486022	3.20237271053244e-09
Fexcel_CHR_07_len_37718819	3598087	-7.83646821431648e-10
Fexcel_CHR_07_len_37718819	3598093	1.70027310722252e-09
Fexcel_CHR_07_len_37718819	3598124	-4.75854699478515e-09
Fexcel_CHR_07_len_37718819	3779066	-1.48123522813373e-09
Fexcel_CHR_07_len_37718819	3779366	-2.63269367452179e-09
Fexcel_CHR_07_len_37718819	3800974	-1.43191459103964e-09
Fexcel_CHR_07_len_37718819	4372463	4.21524806003135e-09
Fexcel_CHR_07_len_37718819	4473908	3.00625602804964e-09
Fexcel_CHR_07_len_37718819	5081601	1.19544546207622e-10
Fexcel_CHR_07_len_37718819	5598888	1.7158123095841e-09
Fexcel_CHR_07_len_37718819	5599056	9.07877499741178e-10
Fexcel_CHR_07_len_37718819	7127415	2.24571299208515e-09
Fexcel_CHR_07_len_37718819	7129800	-2.14609814190341e-10
Fexcel_CHR_07_len_37718819	7268902	-3.35375439692639e-09
Fexcel_CHR_07_len_37718819	7333934	1.07539084916246e-09
Fexcel_CHR_07_len_37718819	7647634	2.01985580508942e-09
Fexcel_CHR_07_len_37718819	8154463	2.04438731341544e-09
Fexcel_CHR_07_len_37718819	8223280	-4.7814310852801e-10
Fexcel_CHR_07_len_37718819	9005022	-3.1147176456679e-09
Fexcel_CHR_07_len_37718819	9005182	-3.75836333866111e-09
Fexcel_CHR_07_len_37718819	9090142	-4.85748820209177e-09
Fexcel_CHR_07_len_37718819	9495781	-9.57903137660046e-10
Fexcel_CHR_07_len_37718819	9495949	-1.35995798162917e-10
Fexcel_CHR_07_len_37718819	10083414	-1.91857030584234e-09
Fexcel_CHR_07_len_37718819	10133968	9.0358827689326e-10
Fexcel_CHR_07_len_37718819	10165074	4.55254053883633e-09
Fexcel_CHR_07_len_37718819	10494233	-1.13065449591303e-09
Fexcel_CHR_07_len_37718819	10561129	-1.85287062328526e-10
Fexcel_CHR_07_len_37718819	10776565	-6.42340240189142e-09
Fexcel_CHR_07_len_37718819	11486994	2.25083023700917e-09
Fexcel_CHR_07_len_37718819	11522329	-2.75626357923195e-09
Fexcel_CHR_07_len_37718819	11596407	-2.93495990115396e-10
Fexcel_CHR_07_len_37718819	12043073	-2.79931530567696e-09
Fexcel_CHR_07_len_37718819	12747902	2.68649283950582e-09
Fexcel_CHR_07_len_37718819	13699972	-4.92224468274664e-09
Fexcel_CHR_07_len_37718819	14319429	-1.2641807507125e-09
Fexcel_CHR_07_len_37718819	14520534	-4.42921044233262e-09
Fexcel_CHR_07_len_37718819	16084785	3.3480634248569e-10
Fexcel_CHR_07_len_37718819	16274674	2.73854898486390e-10
Fexcel_CHR_07_len_37718819	16404097	-6.17267530537411e-10
Fexcel_CHR_07_len_37718819	16425016	4.31501302433667e-09
Fexcel_CHR_07_len_37718819	16425021	-1.4109602448911e-09
Fexcel_CHR_07_len_37718819	16441097	1.97262189500095e-09
Fexcel_CHR_07_len_37718819	16517811	-2.53346391679259e-10
Fexcel_CHR_07_len_37718819	16517859	-1.19742711435434e-09
Fexcel_CHR_07_len_37718819	16517885	-1.44316389263176e-09
Fexcel_CHR_07_len_37718819	16746561	-5.5564279414517e-09
Fexcel_CHR_07_len_37718819	17131486	6.58180552443382e-10
Fexcel_CHR_07_len_37718819	17143920	-1.28389553342069e-09
Fexcel_CHR_07_len_37718819	17774221	-1.09827998695623e-09
Fexcel_CHR_07_len_37718819	17931414	-1.32397901436146e-09
Fexcel_CHR_07_len_37718819	18056305	-6.54592814303785e-10
Fexcel_CHR_07_len_37718819	18347568	-2.84335261005237e-09
Fexcel_CHR_07_len_37718819	18523357	2.38966403954557e-09
Fexcel_CHR_07_len_37718819	18935523	2.16692901456468e-09
Fexcel_CHR_07_len_37718819	18935527	2.27868617406527e-09
Fexcel_CHR_07_len_37718819	19641899	-1.5371416066517e-09
Fexcel_CHR_07_len_37718819	19642183	2.90813898115754e-09
Fexcel_CHR_07_len_37718819	20621544	4.14493416963962e-09
Fexcel_CHR_07_len_37718819	20701072	6.47885336850376e-09
Fexcel_CHR_07_len_37718819	21058601	-1.24461186819484e-09
Fexcel_CHR_07_len_37718819	21103743	2.97884792488206e-09
Fexcel_CHR_07_len_37718819	21255611	2.78055525537568e-09
Fexcel_CHR_07_len_37718819	21307362	4.45959030224565e-09
Fexcel_CHR_07_len_37718819	21546553	1.22549438666169e-10
Fexcel_CHR_07_len_37718819	21664160	-6.37613419926816e-09
Fexcel_CHR_07_len_37718819	21703980	-9.12536798903878e-09
Fexcel_CHR_07_len_37718819	22112725	-4.55035927827759e-09
Fexcel_CHR_07_len_37718819	22312607	-6.29815559191122e-09
Fexcel_CHR_07_len_37718819	22947150	-1.19552848879548e-10
Fexcel_CHR_07_len_37718819	23503448	-1.2684282233828e-09
Fexcel_CHR_07_len_37718819	23503483	-1.50311746415375e-09
Fexcel_CHR_07_len_37718819	23503489	-1.58339801029887e-09
Fexcel_CHR_07_len_37718819	23530363	1.43501726836381e-09
Fexcel_CHR_07_len_37718819	23530388	-2.43703001074897e-09
Fexcel_CHR_07_len_37718819	23748432	8.27319024808844e-10
Fexcel_CHR_07_len_37718819	24419460	-2.82583307865995e-09
Fexcel_CHR_07_len_37718819	24445936	6.37342581855753e-10
Fexcel_CHR_07_len_37718819	25160547	-1.77664612997777e-09
Fexcel_CHR_07_len_37718819	25679236	1.08648038606453e-09
Fexcel_CHR_07_len_37718819	26082340	2.11777451937917e-09
Fexcel_CHR_07_len_37718819	26252036	5.55900177069096e-10
Fexcel_CHR_07_len_37718819	26570108	-3.0130352000868e-09
Fexcel_CHR_07_len_37718819	26702433	-1.18462402556137e-09
Fexcel_CHR_07_len_37718819	26942816	2.44261032216143e-09
Fexcel_CHR_07_len_37718819	27295183	-3.30856789618483e-09
Fexcel_CHR_07_len_37718819	27295482	-1.14401883724907e-09
Fexcel_CHR_07_len_37718819	27577325	-2.57638904422587e-09
Fexcel_CHR_07_len_37718819	28728238	3.05494391546657e-09
Fexcel_CHR_07_len_37718819	28728250	2.5452344454962e-09
Fexcel_CHR_07_len_37718819	29517724	-1.77079218012814e-09
Fexcel_CHR_07_len_37718819	29765557	4.75255196372052e-09
Fexcel_CHR_07_len_37718819	30417611	1.54900975978876e-09
Fexcel_CHR_07_len_37718819	30936637	2.56181866079399e-09
Fexcel_CHR_07_len_37718819	31201531	1.42293496759516e-09
Fexcel_CHR_07_len_37718819	31739292	-2.88070631704e-09
Fexcel_CHR_07_len_37718819	31772485	-2.07362148871302e-10
Fexcel_CHR_07_len_37718819	31986062	1.22792464544445e-09
Fexcel_CHR_07_len_37718819	32317325	-4.0080652935899e-09
Fexcel_CHR_07_len_37718819	32648023	5.72790318964346e-10
Fexcel_CHR_07_len_37718819	33078419	-7.65061692096436e-10
Fexcel_CHR_07_len_37718819	33136581	-4.63016140925193e-09
Fexcel_CHR_07_len_37718819	34008666	4.4251989540591e-09
Fexcel_CHR_07_len_37718819	34367975	2.13486655975002e-09
Fexcel_CHR_07_len_37718819	34566609	7.27295141700855e-09
Fexcel_CHR_07_len_37718819	34682833	-2.74328982089435e-09
Fexcel_CHR_07_len_37718819	34971866	-5.23711031791247e-09
Fexcel_CHR_07_len_37718819	35970088	9.08709114175414e-10
Fexcel_CHR_07_len_37718819	35974608	-4.01329028330704e-09
Fexcel_CHR_07_len_37718819	36053645	5.10862938940541e-09
Fexcel_CHR_07_len_37718819	36539937	1.05410376362321e-09
Fexcel_CHR_07_len_37718819	36907041	1.02221292523519e-09
Fexcel_CHR_07_len_37718819	36907090	2.20734676509371e-10
Fexcel_CHR_07_len_37718819	37473966	1.2839913553202e-09
Fexcel_CHR_08_len_37194727	349052	1.88384811392863e-09
Fexcel_CHR_08_len_37194727	435782	1.95790750070803e-09
Fexcel_CHR_08_len_37194727	734968	1.9195061916855e-09
Fexcel_CHR_08_len_37194727	734984	8.36285199741269e-09
Fexcel_CHR_08_len_37194727	939010	1.3051747725565e-09
Fexcel_CHR_08_len_37194727	1693825	1.83459346797857e-09
Fexcel_CHR_08_len_37194727	1693866	3.06403552481313e-09
Fexcel_CHR_08_len_37194727	1718275	-4.04829184043685e-09
Fexcel_CHR_08_len_37194727	2284340	1.33017726664641e-09
Fexcel_CHR_08_len_37194727	2299708	-1.96027468735843e-09
Fexcel_CHR_08_len_37194727	3532131	-1.57967135534732e-09
Fexcel_CHR_08_len_37194727	3658545	-4.43697653449904e-09
Fexcel_CHR_08_len_37194727	3769118	-1.90771943693511e-09
Fexcel_CHR_08_len_37194727	3952319	-7.20250919675628e-10
Fexcel_CHR_08_len_37194727	4042634	4.08341737856023e-11
Fexcel_CHR_08_len_37194727	4074307	-3.23189053646455e-09
Fexcel_CHR_08_len_37194727	4213535	9.94164723890534e-10
Fexcel_CHR_08_len_37194727	4553188	8.15367206570547e-10
Fexcel_CHR_08_len_37194727	4948931	-8.92727444813764e-10
Fexcel_CHR_08_len_37194727	5219876	-2.38653782817598e-09
Fexcel_CHR_08_len_37194727	5444594	1.9244894480301e-09
Fexcel_CHR_08_len_37194727	5509433	-8.6361825387258e-10
Fexcel_CHR_08_len_37194727	6120684	3.95861251652648e-10
Fexcel_CHR_08_len_37194727	6147310	1.77797897584122e-09
Fexcel_CHR_08_len_37194727	6163201	1.39999909684428e-09
Fexcel_CHR_08_len_37194727	6349191	-9.20935340768298e-10
Fexcel_CHR_08_len_37194727	6983105	-4.10500439287438e-10
Fexcel_CHR_08_len_37194727	7220329	1.33701153382859e-09
Fexcel_CHR_08_len_37194727	7220374	-3.72521013704579e-09
Fexcel_CHR_08_len_37194727	7931791	1.86696652364266e-09
Fexcel_CHR_08_len_37194727	8124334	-1.79209816851041e-10
Fexcel_CHR_08_len_37194727	8420016	-1.07507634096236e-09
Fexcel_CHR_08_len_37194727	9817844	1.01597163899088e-10
Fexcel_CHR_08_len_37194727	10193466	-4.64563156104063e-10
Fexcel_CHR_08_len_37194727	10737653	-1.47028656918398e-09
Fexcel_CHR_08_len_37194727	10737969	3.48241043725339e-09
Fexcel_CHR_08_len_37194727	11128215	-8.37197142750353e-10
Fexcel_CHR_08_len_37194727	11516234	-5.43354261642019e-10
Fexcel_CHR_08_len_37194727	11888558	3.08862451202224e-10
Fexcel_CHR_08_len_37194727	12913611	-2.43216459637334e-10
Fexcel_CHR_08_len_37194727	12914424	-1.23814514840412e-09
Fexcel_CHR_08_len_37194727	12945735	6.36681416144643e-09
Fexcel_CHR_08_len_37194727	12960908	4.40929044971064e-10
Fexcel_CHR_08_len_37194727	14703096	1.11857222651296e-09
Fexcel_CHR_08_len_37194727	15788382	-2.70726296010895e-09
Fexcel_CHR_08_len_37194727	15844773	2.5136507235408e-10
Fexcel_CHR_08_len_37194727	16128491	5.15151931047519e-10
Fexcel_CHR_08_len_37194727	17528211	-2.99999867015816e-09
Fexcel_CHR_08_len_37194727	17868436	3.74723396934278e-09
Fexcel_CHR_08_len_37194727	19003516	-1.02454735057637e-10
Fexcel_CHR_08_len_37194727	19003608	4.50006612492001e-09
Fexcel_CHR_08_len_37194727	19979113	1.63901067823746e-09
Fexcel_CHR_08_len_37194727	19979616	8.91175487434549e-10
Fexcel_CHR_08_len_37194727	19979647	1.1714928300725e-09
Fexcel_CHR_08_len_37194727	20045916	7.47516714896155e-09
Fexcel_CHR_08_len_37194727	20045955	-5.03420093616421e-11
Fexcel_CHR_08_len_37194727	20045973	-2.20879785197575e-09
Fexcel_CHR_08_len_37194727	20159884	-1.81810213543922e-10
Fexcel_CHR_08_len_37194727	20160193	1.8417851265089e-09
Fexcel_CHR_08_len_37194727	20462125	5.5117180798078e-10
Fexcel_CHR_08_len_37194727	20776967	-7.05896345599931e-10
Fexcel_CHR_08_len_37194727	20777144	-1.96954843439094e-09
Fexcel_CHR_08_len_37194727	21087537	5.83366045290872e-10
Fexcel_CHR_08_len_37194727	22203094	1.02380056155221e-09
Fexcel_CHR_08_len_37194727	23795161	-1.22785794099426e-10
Fexcel_CHR_08_len_37194727	24093910	3.33688479695932e-09
Fexcel_CHR_08_len_37194727	24137503	1.24367325911071e-09
Fexcel_CHR_08_len_37194727	24344791	-2.37189526508794e-09
Fexcel_CHR_08_len_37194727	24672083	-1.47224456002089e-09
Fexcel_CHR_08_len_37194727	24780655	-4.71940702699415e-10
Fexcel_CHR_08_len_37194727	25091331	-6.15535937493915e-10
Fexcel_CHR_08_len_37194727	25165348	1.2642465808892e-09
Fexcel_CHR_08_len_37194727	25200369	-7.90055835390479e-11
Fexcel_CHR_08_len_37194727	25200535	-1.00926414914588e-09
Fexcel_CHR_08_len_37194727	25391183	2.05907281975858e-09
Fexcel_CHR_08_len_37194727	27129241	-1.72690613250252e-10
Fexcel_CHR_08_len_37194727	27295680	4.62900748045487e-09
Fexcel_CHR_08_len_37194727	27435901	-2.95829486491956e-09
Fexcel_CHR_08_len_37194727	27681873	1.25030700534783e-09
Fexcel_CHR_08_len_37194727	28391051	-2.34474441311666e-09
Fexcel_CHR_08_len_37194727	28705900	5.21335650581564e-10
Fexcel_CHR_08_len_37194727	29154619	1.76215277283759e-09
Fexcel_CHR_08_len_37194727	29782844	-5.08144389456043e-09
Fexcel_CHR_08_len_37194727	30153870	4.0131803490769e-09
Fexcel_CHR_08_len_37194727	30169030	7.67885161926138e-09
Fexcel_CHR_08_len_37194727	30309789	3.667917148889e-10
Fexcel_CHR_08_len_37194727	30904552	1.53112807901775e-09
Fexcel_CHR_08_len_37194727	31190851	2.85234157572653e-10
Fexcel_CHR_08_len_37194727	31284433	-5.1022090911804e-09
Fexcel_CHR_08_len_37194727	31289820	-1.0067185009477e-10
Fexcel_CHR_08_len_37194727	31488289	7.66428093780285e-09
Fexcel_CHR_08_len_37194727	31537841	2.62650999457766e-09
Fexcel_CHR_08_len_37194727	31668164	1.51384096888788e-09
Fexcel_CHR_08_len_37194727	31846235	2.7511208706779e-10
Fexcel_CHR_08_len_37194727	31865262	1.25479215039544e-09
Fexcel_CHR_08_len_37194727	32004524	9.54839238490404e-10
Fexcel_CHR_08_len_37194727	32535304	1.80466368782843e-09
Fexcel_CHR_08_len_37194727	32535749	-1.58541701727433e-09
Fexcel_CHR_08_len_37194727	32598055	-8.51340585119743e-10
Fexcel_CHR_08_len_37194727	34270095	2.45884298514393e-09
Fexcel_CHR_08_len_37194727	35471672	-1.77766074867382e-09
Fexcel_CHR_08_len_37194727	35986794	1.50997334088657e-09
Fexcel_CHR_08_len_37194727	35993837	2.11539014433443e-09
Fexcel_CHR_08_len_37194727	35993883	5.94655136991352e-10
Fexcel_CHR_08_len_37194727	35993928	-4.91304657089195e-10
Fexcel_CHR_08_len_37194727	36478587	1.72141104071676e-09
Fexcel_CHR_08_len_37194727	36494084	-1.05523748573134e-09
Fexcel_CHR_08_len_37194727	36494176	5.06716302796348e-09
Fexcel_CHR_09_len_37068053	49461	1.37645449356593e-09
Fexcel_CHR_09_len_37068053	49506	1.17116237265793e-10
Fexcel_CHR_09_len_37068053	924685	3.21897670173559e-09
Fexcel_CHR_09_len_37068053	1306992	1.78092666129116e-09
Fexcel_CHR_09_len_37068053	1313671	-3.67688910276845e-09
Fexcel_CHR_09_len_37068053	1557680	-7.71931806546414e-09
Fexcel_CHR_09_len_37068053	1791092	1.68209305061206e-09
Fexcel_CHR_09_len_37068053	1915997	4.0817249277759e-09
Fexcel_CHR_09_len_37068053	2217441	-9.73525216358626e-12
Fexcel_CHR_09_len_37068053	2554688	-4.93926932566883e-09
Fexcel_CHR_09_len_37068053	3069860	3.43479952757294e-09
Fexcel_CHR_09_len_37068053	3069915	5.37023423292732e-10
Fexcel_CHR_09_len_37068053	3550761	4.07203176456674e-09
Fexcel_CHR_09_len_37068053	4132952	5.77093548492121e-10
Fexcel_CHR_09_len_37068053	5220823	-1.020865503273e-10
Fexcel_CHR_09_len_37068053	5644451	4.65620418501609e-10
Fexcel_CHR_09_len_37068053	6229757	-2.11507032287628e-10
Fexcel_CHR_09_len_37068053	6246597	2.8647476593297e-09
Fexcel_CHR_09_len_37068053	6966827	1.25408207480282e-09
Fexcel_CHR_09_len_37068053	6966859	-6.89006899994507e-10
Fexcel_CHR_09_len_37068053	6966869	3.5010142686425e-10
Fexcel_CHR_09_len_37068053	7717605	-4.56186468495474e-10
Fexcel_CHR_09_len_37068053	8389150	-3.92288519002318e-09
Fexcel_CHR_09_len_37068053	8389181	2.28999990202172e-09
Fexcel_CHR_09_len_37068053	8389758	4.34025088355021e-09
Fexcel_CHR_09_len_37068053	8580467	-4.47700799255804e-10
Fexcel_CHR_09_len_37068053	8813340	-3.81377671944665e-09
Fexcel_CHR_09_len_37068053	8815912	3.54733185725071e-10
Fexcel_CHR_09_len_37068053	9127877	-1.88653204011851e-09
Fexcel_CHR_09_len_37068053	9377797	4.40002418249537e-10
Fexcel_CHR_09_len_37068053	9730773	-3.02686871704674e-10
Fexcel_CHR_09_len_37068053	10779622	3.52236347516891e-09
Fexcel_CHR_09_len_37068053	10814819	-1.32826750620899e-09
Fexcel_CHR_09_len_37068053	11137066	-7.15761598962038e-10
Fexcel_CHR_09_len_37068053	11328351	-4.53577102145908e-09
Fexcel_CHR_09_len_37068053	11495750	2.99879423909711e-10
Fexcel_CHR_09_len_37068053	11693877	-4.85671158644986e-10
Fexcel_CHR_09_len_37068053	12469591	2.045493756663e-09
Fexcel_CHR_09_len_37068053	12494078	-3.88485405877893e-09
Fexcel_CHR_09_len_37068053	13084037	-5.28015990542003e-10
Fexcel_CHR_09_len_37068053	13255028	2.21201080323786e-09
Fexcel_CHR_09_len_37068053	13986832	2.31448743135642e-09
Fexcel_CHR_09_len_37068053	14502294	1.21078700221389e-10
Fexcel_CHR_09_len_37068053	14853465	-8.15251980826849e-10
Fexcel_CHR_09_len_37068053	15083632	-6.52156568416549e-10
Fexcel_CHR_09_len_37068053	15258465	5.26813828631971e-09
Fexcel_CHR_09_len_37068053	15276315	-1.40454082624504e-09
Fexcel_CHR_09_len_37068053	15477576	-1.71591813363632e-09
Fexcel_CHR_09_len_37068053	15611942	2.33592704960614e-09
Fexcel_CHR_09_len_37068053	16068056	4.02841267704588e-09
Fexcel_CHR_09_len_37068053	16266600	1.80833692113929e-09
Fexcel_CHR_09_len_37068053	16721120	1.87932893462119e-10
Fexcel_CHR_09_len_37068053	17068652	-2.59020306502167e-09
Fexcel_CHR_09_len_37068053	17068899	4.10503062058556e-09
Fexcel_CHR_09_len_37068053	17256871	5.95711101467474e-11
Fexcel_CHR_09_len_37068053	17346299	-3.87450608465191e-09
Fexcel_CHR_09_len_37068053	17346602	-1.46358409860845e-09
Fexcel_CHR_09_len_37068053	18286805	-6.64983012665366e-11
Fexcel_CHR_09_len_37068053	18470602	5.07577537357903e-10
Fexcel_CHR_09_len_37068053	18820613	-7.46454088810591e-10
Fexcel_CHR_09_len_37068053	19440809	7.29414906658461e-10
Fexcel_CHR_09_len_37068053	19487979	6.48039324676296e-09
Fexcel_CHR_09_len_37068053	20195903	-6.9195925105883e-10
Fexcel_CHR_09_len_37068053	20196559	-8.39857963235107e-10
Fexcel_CHR_09_len_37068053	20332150	3.58925213490102e-09
Fexcel_CHR_09_len_37068053	20864740	-1.81046453033616e-09
Fexcel_CHR_09_len_37068053	21469551	-5.77743092081783e-10
Fexcel_CHR_09_len_37068053	21672236	-2.64142676734982e-09
Fexcel_CHR_09_len_37068053	22062803	1.13698441127844e-09
Fexcel_CHR_09_len_37068053	22211655	-4.87999589267464e-09
Fexcel_CHR_09_len_37068053	23467558	-1.09573846608066e-09
Fexcel_CHR_09_len_37068053	23610580	-5.11494966016583e-10
Fexcel_CHR_09_len_37068053	23717498	4.86609819847305e-10
Fexcel_CHR_09_len_37068053	23878599	-1.5742858116934e-09
Fexcel_CHR_09_len_37068053	23878623	-1.94422532115516e-09
Fexcel_CHR_09_len_37068053	24033910	9.85713194232235e-10
Fexcel_CHR_09_len_37068053	24135625	-1.79124977599643e-09
Fexcel_CHR_09_len_37068053	24153081	1.56669968691887e-09
Fexcel_CHR_09_len_37068053	24296121	3.0237130664572e-09
Fexcel_CHR_09_len_37068053	24476178	-2.87630234987112e-10
Fexcel_CHR_09_len_37068053	25676555	3.13412575505562e-09
Fexcel_CHR_09_len_37068053	26157717	-2.75531640384466e-09
Fexcel_CHR_09_len_37068053	26693340	-1.4319198301308e-09
Fexcel_CHR_09_len_37068053	26971601	8.319031941172e-11
Fexcel_CHR_09_len_37068053	27328406	1.7585424630995e-09
Fexcel_CHR_09_len_37068053	27393027	5.59957440774527e-10
Fexcel_CHR_09_len_37068053	27411905	6.54042590083428e-09
Fexcel_CHR_09_len_37068053	27411961	-5.11891645894768e-09
Fexcel_CHR_09_len_37068053	27739881	-8.71245566511707e-10
Fexcel_CHR_09_len_37068053	28249318	4.92568125378214e-10
Fexcel_CHR_09_len_37068053	29172855	1.20099014280397e-09
Fexcel_CHR_09_len_37068053	30648773	-2.98601352815609e-10
Fexcel_CHR_09_len_37068053	30648833	1.07533300270163e-09
Fexcel_CHR_09_len_37068053	30898027	1.63058455081707e-09
Fexcel_CHR_09_len_37068053	31049532	-4.53785126281637e-09
Fexcel_CHR_09_len_37068053	31344519	2.95688515355117e-09
Fexcel_CHR_09_len_37068053	31344589	-1.98977502490701e-09
Fexcel_CHR_09_len_37068053	31552971	1.33307090722803e-10
Fexcel_CHR_09_len_37068053	32572473	-6.58652014064578e-10
Fexcel_CHR_09_len_37068053	33164160	-2.27490250790424e-10
Fexcel_CHR_09_len_37068053	33164196	-2.1273804731606e-10
Fexcel_CHR_09_len_37068053	33465005	9.41603290462814e-09
Fexcel_CHR_09_len_37068053	33469179	-2.4975532491416e-09
Fexcel_CHR_09_len_37068053	33648792	3.31771275236754e-09
Fexcel_CHR_09_len_37068053	34117250	-2.02540215295111e-09
Fexcel_CHR_09_len_37068053	34363518	6.63684714620493e-10
Fexcel_CHR_09_len_37068053	35405986	4.43147795889593e-09
Fexcel_CHR_09_len_37068053	35564248	-3.68924954435123e-09
Fexcel_CHR_09_len_37068053	36120226	-1.10525629030571e-09
Fexcel_CHR_09_len_37068053	36324649	5.78367939300248e-11
Fexcel_CHR_09_len_37068053	36610026	-7.44454324062456e-10
Fexcel_CHR_09_len_37068053	37029622	-3.27326161165693e-10
Fexcel_CHR_10_len_35973953	254866	1.87347257042316e-09
Fexcel_CHR_10_len_35973953	303107	1.57816753709055e-09
Fexcel_CHR_10_len_35973953	479097	-3.73032928917938e-09
Fexcel_CHR_10_len_35973953	1323998	3.05948133921065e-09
Fexcel_CHR_10_len_35973953	1355576	1.99066437859467e-09
Fexcel_CHR_10_len_35973953	1485223	-1.96976967573773e-09
Fexcel_CHR_10_len_35973953	1671482	-3.7648574471181e-10
Fexcel_CHR_10_len_35973953	1756158	-4.15166409456907e-11
Fexcel_CHR_10_len_35973953	2028853	-5.159997110468e-09
Fexcel_CHR_10_len_35973953	2554817	-1.01221019988179e-09
Fexcel_CHR_10_len_35973953	3123249	-3.34345561286075e-09
Fexcel_CHR_10_len_35973953	3795993	1.8405848535465e-09
Fexcel_CHR_10_len_35973953	3934121	3.76041953702682e-09
Fexcel_CHR_10_len_35973953	4104481	1.69109881093832e-09
Fexcel_CHR_10_len_35973953	4170249	1.85620469591387e-09
Fexcel_CHR_10_len_35973953	4324781	3.37873969486646e-09
Fexcel_CHR_10_len_35973953	4723301	-7.45263927195045e-10
Fexcel_CHR_10_len_35973953	5960007	1.11928437000811e-09
Fexcel_CHR_10_len_35973953	6578536	-3.20438270142263e-09
Fexcel_CHR_10_len_35973953	6646679	-2.73579997134437e-09
Fexcel_CHR_10_len_35973953	6962127	1.75538626197065e-09
Fexcel_CHR_10_len_35973953	6962159	3.48057374734649e-09
Fexcel_CHR_10_len_35973953	7726360	-6.15252226964899e-09
Fexcel_CHR_10_len_35973953	8134294	2.35537641308992e-10
Fexcel_CHR_10_len_35973953	8268173	-5.60959259501331e-10
Fexcel_CHR_10_len_35973953	8724079	-8.33284588335805e-10
Fexcel_CHR_10_len_35973953	8764040	8.02846301840887e-10
Fexcel_CHR_10_len_35973953	9254108	3.47997699563532e-09
Fexcel_CHR_10_len_35973953	10298355	1.4358362900306e-10
Fexcel_CHR_10_len_35973953	11258185	-1.11582536178209e-09
Fexcel_CHR_10_len_35973953	11258203	1.66150878809223e-09
Fexcel_CHR_10_len_35973953	11267032	2.44836442281084e-09
Fexcel_CHR_10_len_35973953	11340722	-5.45984200414691e-10
Fexcel_CHR_10_len_35973953	11347168	4.21776400515894e-09
Fexcel_CHR_10_len_35973953	12728997	-5.42132540032381e-09
Fexcel_CHR_10_len_35973953	12796179	-3.18664481914204e-09
Fexcel_CHR_10_len_35973953	12896641	2.47100639548814e-10
Fexcel_CHR_10_len_35973953	12896821	2.53467280338038e-09
Fexcel_CHR_10_len_35973953	14039713	-3.28571082443407e-09
Fexcel_CHR_10_len_35973953	14039737	-2.02356067542463e-09
Fexcel_CHR_10_len_35973953	14532198	3.46227487860212e-09
Fexcel_CHR_10_len_35973953	14539070	-3.10182636366015e-10
Fexcel_CHR_10_len_35973953	14539082	-4.97493347004568e-09
Fexcel_CHR_10_len_35973953	15346193	8.0914357828643e-10
Fexcel_CHR_10_len_35973953	15679913	5.35626542786789e-10
Fexcel_CHR_10_len_35973953	15897510	-5.68062651467989e-09
Fexcel_CHR_10_len_35973953	16148688	1.27501554682475e-09
Fexcel_CHR_10_len_35973953	16453483	3.47524672319183e-09
Fexcel_CHR_10_len_35973953	17012948	1.79353422524864e-09
Fexcel_CHR_10_len_35973953	17260749	-7.1403148818042e-10
Fexcel_CHR_10_len_35973953	17265434	1.57546410127616e-09
Fexcel_CHR_10_len_35973953	17640679	6.71887195342195e-10
Fexcel_CHR_10_len_35973953	18037329	4.70168681536172e-11
Fexcel_CHR_10_len_35973953	19057188	-4.7468891861162e-09
Fexcel_CHR_10_len_35973953	19134954	-3.44256065153968e-09
Fexcel_CHR_10_len_35973953	19318799	-2.15689664515058e-10
Fexcel_CHR_10_len_35973953	20040349	-1.60331259192988e-09
Fexcel_CHR_10_len_35973953	20394467	3.44283714737205e-09
Fexcel_CHR_10_len_35973953	20583866	-3.60041383998832e-10
Fexcel_CHR_10_len_35973953	20712201	-4.90450226798197e-09
Fexcel_CHR_10_len_35973953	20781863	4.07223015644717e-10
Fexcel_CHR_10_len_35973953	21368974	-1.77894508932294e-10
Fexcel_CHR_10_len_35973953	21416976	4.30736252582621e-09
Fexcel_CHR_10_len_35973953	21538234	-3.65673034759534e-09
Fexcel_CHR_10_len_35973953	21957494	4.43201916302867e-09
Fexcel_CHR_10_len_35973953	22038192	-7.55319263693296e-10
Fexcel_CHR_10_len_35973953	22222441	-1.01267457409594e-09
Fexcel_CHR_10_len_35973953	22449784	2.91547473587659e-09
Fexcel_CHR_10_len_35973953	22846666	1.77831331916759e-09
Fexcel_CHR_10_len_35973953	22961878	-2.72597303189136e-09
Fexcel_CHR_10_len_35973953	22977687	2.05612166561202e-09
Fexcel_CHR_10_len_35973953	22977830	2.53638058526339e-09
Fexcel_CHR_10_len_35973953	23028148	-4.12771558073195e-09
Fexcel_CHR_10_len_35973953	23220120	2.67650091105666e-10
Fexcel_CHR_10_len_35973953	24082394	-2.83792214819776e-09
Fexcel_CHR_10_len_35973953	25429713	8.1475220771302e-09
Fexcel_CHR_10_len_35973953	25635929	-2.55908683679865e-09
Fexcel_CHR_10_len_35973953	26147276	7.66971270095938e-09
Fexcel_CHR_10_len_35973953	27552431	1.10627108213917e-09
Fexcel_CHR_10_len_35973953	28001270	-5.34665961711648e-10
Fexcel_CHR_10_len_35973953	29026614	-7.26422626834758e-10
Fexcel_CHR_10_len_35973953	29109833	4.58094824433957e-10
Fexcel_CHR_10_len_35973953	29211531	-3.11112736094634e-10
Fexcel_CHR_10_len_35973953	29924100	5.70201790579935e-10
Fexcel_CHR_10_len_35973953	30129767	4.56676674914256e-12
Fexcel_CHR_10_len_35973953	30168590	-2.1985462710087e-10
Fexcel_CHR_10_len_35973953	30376717	-8.7833892143333e-10
Fexcel_CHR_10_len_35973953	30405058	-2.95673526383306e-09
Fexcel_CHR_10_len_35973953	30914902	-3.67997821270351e-09
Fexcel_CHR_10_len_35973953	31229366	-1.48575655491822e-09
Fexcel_CHR_10_len_35973953	31316621	9.47218701886865e-10
Fexcel_CHR_10_len_35973953	32084831	-3.648064870289e-09
Fexcel_CHR_10_len_35973953	32159340	1.69208084551593e-09
Fexcel_CHR_10_len_35973953	32395755	5.21822960122518e-09
Fexcel_CHR_10_len_35973953	32563815	4.85945236035456e-10
Fexcel_CHR_10_len_35973953	32811543	9.02978937552936e-10
Fexcel_CHR_10_len_35973953	33592334	4.48808686720183e-09
Fexcel_CHR_10_len_35973953	33678208	1.38462689668086e-09
Fexcel_CHR_10_len_35973953	33733460	2.03953522892916e-09
Fexcel_CHR_10_len_35973953	33758276	1.74374304169833e-09
Fexcel_CHR_10_len_35973953	33799015	5.28771152873064e-09
Fexcel_CHR_10_len_35973953	35546636	2.7026056023198e-09
Fexcel_CHR_11_len_35520117	895315	4.68149521830302e-09
Fexcel_CHR_11_len_35520117	978059	-1.43953708464569e-09
Fexcel_CHR_11_len_35520117	1913433	-1.33484473252068e-09
Fexcel_CHR_11_len_35520117	3321041	-1.07668189114419e-10
Fexcel_CHR_11_len_35520117	3621775	2.45654794191296e-10
Fexcel_CHR_11_len_35520117	4858222	1.55201693851746e-09
Fexcel_CHR_11_len_35520117	5196169	-1.60420786924534e-09
Fexcel_CHR_11_len_35520117	5486364	-2.16661566995843e-09
Fexcel_CHR_11_len_35520117	6079161	1.42508586322835e-09
Fexcel_CHR_11_len_35520117	6079321	1.72859130815888e-09
Fexcel_CHR_11_len_35520117	6291163	1.13405684326184e-09
Fexcel_CHR_11_len_35520117	6342870	-3.30081742784279e-09
Fexcel_CHR_11_len_35520117	6495389	-2.29718681226948e-10
Fexcel_CHR_11_len_35520117	6723307	-2.66820541503427e-09
Fexcel_CHR_11_len_35520117	6913788	-3.46856857823756e-09
Fexcel_CHR_11_len_35520117	6998773	-3.98841593300041e-09
Fexcel_CHR_11_len_35520117	7030951	1.16779119731128e-09
Fexcel_CHR_11_len_35520117	7094743	2.3416383553919e-09
Fexcel_CHR_11_len_35520117	7311228	-4.21190128529193e-10
Fexcel_CHR_11_len_35520117	8508006	-3.91320699965937e-09
Fexcel_CHR_11_len_35520117	9235702	-1.11835240330569e-09
Fexcel_CHR_11_len_35520117	10388321	-4.6849403291003e-10
Fexcel_CHR_11_len_35520117	11467177	1.82009150295702e-09
Fexcel_CHR_11_len_35520117	11731552	9.35409883545031e-10
Fexcel_CHR_11_len_35520117	12454078	-1.94640673207494e-09
Fexcel_CHR_11_len_35520117	12454113	2.80709700187299e-09
Fexcel_CHR_11_len_35520117	12454121	-4.64725264279327e-10
Fexcel_CHR_11_len_35520117	12482765	-4.14678300964694e-09
Fexcel_CHR_11_len_35520117	12570292	-5.343675104878e-09
Fexcel_CHR_11_len_35520117	12601624	-3.36049042708245e-09
Fexcel_CHR_11_len_35520117	12865702	1.24083483075968e-09
Fexcel_CHR_11_len_35520117	14041963	-1.06145499073329e-09
Fexcel_CHR_11_len_35520117	14104150	-1.72233719196525e-09
Fexcel_CHR_11_len_35520117	14246602	3.52198783146883e-09
Fexcel_CHR_11_len_35520117	14504267	1.08918860963519e-09
Fexcel_CHR_11_len_35520117	14903815	1.58820573329419e-09
Fexcel_CHR_11_len_35520117	14914036	8.40611886129195e-10
Fexcel_CHR_11_len_35520117	14923649	1.34821909371959e-09
Fexcel_CHR_11_len_35520117	16239016	-1.57420440363547e-09
Fexcel_CHR_11_len_35520117	16487913	1.71173569373314e-09
Fexcel_CHR_11_len_35520117	17527097	2.543551857891e-09
Fexcel_CHR_11_len_35520117	17735034	-2.20940466240848e-09
Fexcel_CHR_11_len_35520117	17735041	1.47542952562667e-09
Fexcel_CHR_11_len_35520117	17902262	-7.46550645106661e-10
Fexcel_CHR_11_len_35520117	18139206	2.35568690252172e-09
Fexcel_CHR_11_len_35520117	19034703	1.58930709762071e-09
Fexcel_CHR_11_len_35520117	19463228	3.62856925344879e-09
Fexcel_CHR_11_len_35520117	19512204	-4.12544001224367e-09
Fexcel_CHR_11_len_35520117	19668567	-5.32632957761484e-10
Fexcel_CHR_11_len_35520117	20140813	1.01502131872535e-09
Fexcel_CHR_11_len_35520117	20428889	-9.44656436170915e-10
Fexcel_CHR_11_len_35520117	20680203	1.93476636516072e-09
Fexcel_CHR_11_len_35520117	20988109	-4.12772709531803e-09
Fexcel_CHR_11_len_35520117	21147950	2.37286654196035e-09
Fexcel_CHR_11_len_35520117	21454893	-4.5843033163831e-10
Fexcel_CHR_11_len_35520117	21644933	-2.03999898665055e-09
Fexcel_CHR_11_len_35520117	21646066	2.73309764466698e-09
Fexcel_CHR_11_len_35520117	21659574	-3.08169797737111e-10
Fexcel_CHR_11_len_35520117	21844933	2.20571204184453e-09
Fexcel_CHR_11_len_35520117	21857425	3.07759672475011e-09
Fexcel_CHR_11_len_35520117	22089126	3.16218379256231e-11
Fexcel_CHR_11_len_35520117	22243011	1.17718723008705e-09
Fexcel_CHR_11_len_35520117	22244895	-1.08244754531553e-09
Fexcel_CHR_11_len_35520117	22378636	2.41037216404351e-09
Fexcel_CHR_11_len_35520117	22452806	-1.31665809570649e-09
Fexcel_CHR_11_len_35520117	22792315	-3.63714869259063e-09
Fexcel_CHR_11_len_35520117	22792406	-3.37761225025717e-09
Fexcel_CHR_11_len_35520117	22792526	4.69794619762683e-09
Fexcel_CHR_11_len_35520117	22807872	-2.00372715311387e-09
Fexcel_CHR_11_len_35520117	22807955	3.40558003924263e-10
Fexcel_CHR_11_len_35520117	22986153	-5.2016484454051e-09
Fexcel_CHR_11_len_35520117	23003324	1.44419017264667e-09
Fexcel_CHR_11_len_35520117	23246271	-3.41580149288681e-09
Fexcel_CHR_11_len_35520117	23299859	8.5013745647191e-12
Fexcel_CHR_11_len_35520117	23530656	6.58755437120947e-10
Fexcel_CHR_11_len_35520117	24114438	1.29058399488805e-09
Fexcel_CHR_11_len_35520117	24441471	1.17430217194757e-10
Fexcel_CHR_11_len_35520117	24441505	-8.67932099412395e-12
Fexcel_CHR_11_len_35520117	24964638	-1.73631964479136e-09
Fexcel_CHR_11_len_35520117	25355367	-3.44003957799725e-10
Fexcel_CHR_11_len_35520117	25407504	1.19338152662749e-09
Fexcel_CHR_11_len_35520117	25424560	-1.6155734596587e-09
Fexcel_CHR_11_len_35520117	25487817	-2.39087721468963e-10
Fexcel_CHR_11_len_35520117	25860106	-6.45716012451101e-10
Fexcel_CHR_11_len_35520117	25971338	5.58610072798751e-10
Fexcel_CHR_11_len_35520117	27011026	-1.44330805513054e-09
Fexcel_CHR_11_len_35520117	27035463	3.45180640459664e-09
Fexcel_CHR_11_len_35520117	27110716	1.56394509930577e-10
Fexcel_CHR_11_len_35520117	27110796	-2.56799072986193e-09
Fexcel_CHR_11_len_35520117	27576906	1.70263383525782e-10
Fexcel_CHR_11_len_35520117	27725343	-4.78739936802182e-09
Fexcel_CHR_11_len_35520117	28464386	8.78857778032933e-10
Fexcel_CHR_11_len_35520117	28918459	6.79999590432727e-10
Fexcel_CHR_11_len_35520117	29200726	2.28529975085285e-09
Fexcel_CHR_11_len_35520117	29200768	2.58957199932999e-09
Fexcel_CHR_11_len_35520117	29200782	2.65813000338928e-09
Fexcel_CHR_11_len_35520117	29653105	3.61026361183242e-09
Fexcel_CHR_11_len_35520117	29842040	-1.68900674923144e-10
Fexcel_CHR_11_len_35520117	30123717	5.2876876778795e-10
Fexcel_CHR_11_len_35520117	30270419	-7.38697034563566e-10
Fexcel_CHR_11_len_35520117	30462710	-1.16166906859601e-09
Fexcel_CHR_11_len_35520117	31159862	5.13674453591097e-09
Fexcel_CHR_11_len_35520117	31613797	4.85396495384591e-10
Fexcel_CHR_11_len_35520117	31715910	2.61553170785656e-09
Fexcel_CHR_11_len_35520117	31726179	1.51319714362818e-09
Fexcel_CHR_11_len_35520117	31815720	2.28685400806142e-09
Fexcel_CHR_11_len_35520117	31900989	-5.80139206008373e-10
Fexcel_CHR_11_len_35520117	31924409	2.16070134028397e-09
Fexcel_CHR_11_len_35520117	32080468	-3.51399944293147e-09
Fexcel_CHR_11_len_35520117	32206421	1.05311188762862e-09
Fexcel_CHR_11_len_35520117	32206430	2.52742245886422e-09
Fexcel_CHR_11_len_35520117	32206581	-1.68044941088394e-10
Fexcel_CHR_11_len_35520117	32206632	-1.45664487840392e-09
Fexcel_CHR_11_len_35520117	33323312	8.08174854319315e-10
Fexcel_CHR_11_len_35520117	33842500	-7.67198247194972e-10
Fexcel_CHR_11_len_35520117	34175348	9.82146037413137e-10
Fexcel_CHR_11_len_35520117	34839308	-4.80118189205812e-09
Fexcel_CHR_11_len_35520117	34839312	-2.02224963553309e-09
Fexcel_CHR_11_len_35520117	34881071	1.53654696246e-09
Fexcel_CHR_11_len_35520117	35015533	1.07768630164163e-09
Fexcel_CHR_12_len_34055259	860193	1.50140785298328e-09
Fexcel_CHR_12_len_34055259	880998	-1.48592122301628e-09
Fexcel_CHR_12_len_34055259	957327	4.23600119524678e-10
Fexcel_CHR_12_len_34055259	1213096	1.08300682981208e-09
Fexcel_CHR_12_len_34055259	1822302	7.32556986409389e-10
Fexcel_CHR_12_len_34055259	1879765	1.37201558909846e-09
Fexcel_CHR_12_len_34055259	1879819	-2.55468662675627e-09
Fexcel_CHR_12_len_34055259	2173084	-6.37017206454187e-10
Fexcel_CHR_12_len_34055259	2590956	2.586173017609e-09
Fexcel_CHR_12_len_34055259	2938854	5.94163050559698e-10
Fexcel_CHR_12_len_34055259	3106774	-1.51445637102766e-09
Fexcel_CHR_12_len_34055259	3106880	1.45287301806559e-09
Fexcel_CHR_12_len_34055259	3120962	7.50532026967898e-10
Fexcel_CHR_12_len_34055259	3302987	1.0789282939541e-09
Fexcel_CHR_12_len_34055259	3546330	-2.29806919550647e-09
Fexcel_CHR_12_len_34055259	4067719	-3.15469980943104e-09
Fexcel_CHR_12_len_34055259	4110810	3.76828579330813e-10
Fexcel_CHR_12_len_34055259	4364921	3.69752122432128e-09
Fexcel_CHR_12_len_34055259	5800854	8.24949336628817e-09
Fexcel_CHR_12_len_34055259	6781887	2.29667025976743e-09
Fexcel_CHR_12_len_34055259	6851272	-4.84098654724553e-10
Fexcel_CHR_12_len_34055259	7086116	3.80369892665378e-10
Fexcel_CHR_12_len_34055259	9288051	1.6248521198478e-09
Fexcel_CHR_12_len_34055259	9468691	-3.35170086873028e-09
Fexcel_CHR_12_len_34055259	9472250	-4.63103807271777e-09
Fexcel_CHR_12_len_34055259	9571411	-2.96972033028468e-09
Fexcel_CHR_12_len_34055259	9571429	-3.70943403106689e-09
Fexcel_CHR_12_len_34055259	9571444	1.28304749326636e-09
Fexcel_CHR_12_len_34055259	10109533	-5.55106813315577e-10
Fexcel_CHR_12_len_34055259	10758399	-1.28826303924824e-09
Fexcel_CHR_12_len_34055259	11794306	1.92837946702292e-09
Fexcel_CHR_12_len_34055259	12071042	2.85738319583418e-09
Fexcel_CHR_12_len_34055259	12071131	-1.37178316226477e-09
Fexcel_CHR_12_len_34055259	13160157	-2.3890670625037e-09
Fexcel_CHR_12_len_34055259	13232977	-1.62424901764842e-10
Fexcel_CHR_12_len_34055259	13608159	3.80447048446258e-09
Fexcel_CHR_12_len_34055259	13616140	3.87334601192726e-09
Fexcel_CHR_12_len_34055259	13798863	8.12543603123013e-10
Fexcel_CHR_12_len_34055259	13808981	-2.3093334067335e-09
Fexcel_CHR_12_len_34055259	13844600	-2.96429691572139e-09
Fexcel_CHR_12_len_34055259	14494098	-3.3851697025083e-09
Fexcel_CHR_12_len_34055259	15023103	1.42857193792323e-10
Fexcel_CHR_12_len_34055259	15023125	1.03999890445631e-09
Fexcel_CHR_12_len_34055259	15160515	2.43994943208492e-10
Fexcel_CHR_12_len_34055259	15244804	1.51952612305829e-09
Fexcel_CHR_12_len_34055259	15261105	1.67844708600634e-09
Fexcel_CHR_12_len_34055259	15261641	3.38661900881907e-09
Fexcel_CHR_12_len_34055259	15349829	8.4871617022425e-10
Fexcel_CHR_12_len_34055259	15506972	-5.15879278372362e-10
Fexcel_CHR_12_len_34055259	15782771	4.50505901615542e-10
Fexcel_CHR_12_len_34055259	16227495	-2.07223705678617e-09
Fexcel_CHR_12_len_34055259	16246642	-9.37432470506316e-10
Fexcel_CHR_12_len_34055259	16348833	1.68970768474391e-09
Fexcel_CHR_12_len_34055259	16348872	-2.59017440254682e-09
Fexcel_CHR_12_len_34055259	17984801	-5.32732805598733e-10
Fexcel_CHR_12_len_34055259	18198640	-2.12595342985375e-09
Fexcel_CHR_12_len_34055259	18207009	-1.70477405229208e-09
Fexcel_CHR_12_len_34055259	18285691	3.38856947507126e-09
Fexcel_CHR_12_len_34055259	18372548	2.12994656874299e-10
Fexcel_CHR_12_len_34055259	18608430	2.5334692142357e-10
Fexcel_CHR_12_len_34055259	18940170	2.32750438472758e-09
Fexcel_CHR_12_len_34055259	18940439	2.81466897752626e-10
Fexcel_CHR_12_len_34055259	19007567	-3.4360777950651e-09
Fexcel_CHR_12_len_34055259	19523297	1.42959029235218e-09
Fexcel_CHR_12_len_34055259	20341187	3.53821190391594e-09
Fexcel_CHR_12_len_34055259	20826001	-3.43308368406884e-09
Fexcel_CHR_12_len_34055259	21311496	-1.58288188158177e-09
Fexcel_CHR_12_len_34055259	21692377	5.92100645673295e-10
Fexcel_CHR_12_len_34055259	22635127	-3.09142639091108e-09
Fexcel_CHR_12_len_34055259	22914183	-4.3356074767935e-10
Fexcel_CHR_12_len_34055259	22950401	4.08975880300917e-09
Fexcel_CHR_12_len_34055259	23124825	-9.76445486338392e-10
Fexcel_CHR_12_len_34055259	23317434	-1.15716161610417e-09
Fexcel_CHR_12_len_34055259	23317452	-4.1852490922898e-09
Fexcel_CHR_12_len_34055259	23431502	2.73569539644779e-10
Fexcel_CHR_12_len_34055259	23587764	1.62472987929062e-09
Fexcel_CHR_12_len_34055259	23587842	2.9362679280579e-09
Fexcel_CHR_12_len_34055259	23587880	-2.59311691880642e-10
Fexcel_CHR_12_len_34055259	23587995	-3.25940721367162e-09
Fexcel_CHR_12_len_34055259	23796765	-2.56613576167679e-09
Fexcel_CHR_12_len_34055259	24187097	-1.31058065174609e-09
Fexcel_CHR_12_len_34055259	24509604	-2.59645615142387e-09
Fexcel_CHR_12_len_34055259	24604655	5.25113411956697e-10
Fexcel_CHR_12_len_34055259	25354893	-1.22990252367765e-09
Fexcel_CHR_12_len_34055259	25354935	1.38157731565891e-09
Fexcel_CHR_12_len_34055259	25390457	7.66691097204458e-10
Fexcel_CHR_12_len_34055259	25453209	3.29652186266286e-09
Fexcel_CHR_12_len_34055259	25453210	-4.9324465680454e-11
Fexcel_CHR_12_len_34055259	25699352	-2.02463177792258e-09
Fexcel_CHR_12_len_34055259	25933579	-3.02162843635423e-09
Fexcel_CHR_12_len_34055259	26379643	1.82630576678632e-09
Fexcel_CHR_12_len_34055259	27072556	-1.70897650437787e-09
Fexcel_CHR_12_len_34055259	27072570	9.27720380714953e-11
Fexcel_CHR_12_len_34055259	27565096	2.3639399492591e-09
Fexcel_CHR_12_len_34055259	27589623	-8.52243002319483e-10
Fexcel_CHR_12_len_34055259	28188654	2.20974703262202e-09
Fexcel_CHR_12_len_34055259	28328993	3.13417174991454e-09
Fexcel_CHR_12_len_34055259	28387411	-1.35242145923333e-09
Fexcel_CHR_12_len_34055259	28994941	-3.2503640131291e-10
Fexcel_CHR_12_len_34055259	28994974	-4.38703374633392e-09
Fexcel_CHR_12_len_34055259	29024386	-4.70223805589221e-09
Fexcel_CHR_12_len_34055259	29941051	1.00700990875224e-09
Fexcel_CHR_12_len_34055259	30378366	1.86955149490769e-09
Fexcel_CHR_12_len_34055259	30468703	3.58162232805177e-10
Fexcel_CHR_12_len_34055259	30570978	-5.53554954113052e-09
Fexcel_CHR_12_len_34055259	30762470	9.9809490297147e-10
Fexcel_CHR_12_len_34055259	30778529	2.11920428558541e-09
Fexcel_CHR_12_len_34055259	30778996	-8.39360354296774e-10
Fexcel_CHR_12_len_34055259	31082346	3.13827708959913e-09
Fexcel_CHR_12_len_34055259	31554719	2.42686878335393e-09
Fexcel_CHR_12_len_34055259	31884607	-2.97872908156231e-09
Fexcel_CHR_12_len_34055259	32047609	1.4195850815449e-09
Fexcel_CHR_12_len_34055259	32047845	2.64452447150453e-11
Fexcel_CHR_12_len_34055259	32047871	2.91440920531925e-09
Fexcel_CHR_12_len_34055259	32201634	3.6231893225872e-09
Fexcel_CHR_12_len_34055259	32600463	5.79877643780407e-10
Fexcel_CHR_12_len_34055259	32654246	-7.35312857423221e-10
Fexcel_CHR_12_len_34055259	32853760	9.60024096505089e-11
Fexcel_CHR_12_len_34055259	33033065	-5.20805186264131e-09
Fexcel_CHR_12_len_34055259	33033328	6.11228485444442e-10
Fexcel_CHR_12_len_34055259	33216093	5.09006625829336e-09
Fexcel_CHR_12_len_34055259	33216607	-1.31108449683454e-09
Fexcel_CHR_12_len_34055259	33237242	-3.36754008768113e-09
Fexcel_CHR_12_len_34055259	33285806	-1.53555324834824e-09
Fexcel_CHR_13_len_33044846	1045310	-2.07175601147131e-09
Fexcel_CHR_13_len_33044846	1045387	3.22680099856055e-09
Fexcel_CHR_13_len_33044846	1775207	-9.13100010414094e-10
Fexcel_CHR_13_len_33044846	2012175	2.03082403705603e-10
Fexcel_CHR_13_len_33044846	2116504	3.5894151988045e-09
Fexcel_CHR_13_len_33044846	3257259	-3.36105717187887e-09
Fexcel_CHR_13_len_33044846	3595720	-1.23085658495207e-09
Fexcel_CHR_13_len_33044846	3735927	-3.49342645261768e-09
Fexcel_CHR_13_len_33044846	3935276	-2.32094206723835e-09
Fexcel_CHR_13_len_33044846	4521708	3.70417607488314e-09
Fexcel_CHR_13_len_33044846	6800405	-2.66238788335221e-09
Fexcel_CHR_13_len_33044846	6847629	4.96794504690998e-09
Fexcel_CHR_13_len_33044846	6919757	6.78215574915419e-09
Fexcel_CHR_13_len_33044846	6919792	9.42631583836633e-09
Fexcel_CHR_13_len_33044846	7346374	3.42516615866301e-10
Fexcel_CHR_13_len_33044846	7532794	-3.04948888573223e-09
Fexcel_CHR_13_len_33044846	8066471	-8.87300190713076e-10
Fexcel_CHR_13_len_33044846	8360047	-2.17392900300061e-09
Fexcel_CHR_13_len_33044846	8834635	1.33660759362458e-09
Fexcel_CHR_13_len_33044846	9301001	-4.99199615744448e-10
Fexcel_CHR_13_len_33044846	9311021	-7.79535722383130e-10
Fexcel_CHR_13_len_33044846	10672848	1.29593949727258e-09
Fexcel_CHR_13_len_33044846	10674244	1.29657643225228e-09
Fexcel_CHR_13_len_33044846	10737887	5.12362918536813e-09
Fexcel_CHR_13_len_33044846	11328114	-5.84369850794493e-11
Fexcel_CHR_13_len_33044846	11882465	-5.75641311090503e-10
Fexcel_CHR_13_len_33044846	11898774	9.46945521578086e-10
Fexcel_CHR_13_len_33044846	12680518	1.82405925125944e-09
Fexcel_CHR_13_len_33044846	12923813	2.15025928834683e-09
Fexcel_CHR_13_len_33044846	12988082	2.71335962253783e-09
Fexcel_CHR_13_len_33044846	12988104	2.41834407734405e-09
Fexcel_CHR_13_len_33044846	13570257	-1.53586044749546e-09
Fexcel_CHR_13_len_33044846	13658047	-3.07930894172612e-10
Fexcel_CHR_13_len_33044846	14057429	4.03062733768317e-09
Fexcel_CHR_13_len_33044846	14157080	-2.3903665468041e-09
Fexcel_CHR_13_len_33044846	14637779	5.4595575944695e-09
Fexcel_CHR_13_len_33044846	14648616	1.77207478092646e-09
Fexcel_CHR_13_len_33044846	14818939	4.44789116147568e-09
Fexcel_CHR_13_len_33044846	15041283	-6.86696585751861e-10
Fexcel_CHR_13_len_33044846	15118360	2.30840708702302e-09
Fexcel_CHR_13_len_33044846	15295086	-6.35784121047056e-10
Fexcel_CHR_13_len_33044846	15390946	-3.27719456746299e-10
Fexcel_CHR_13_len_33044846	15391210	-1.12050269713837e-09
Fexcel_CHR_13_len_33044846	15431289	-1.2410546915704e-09
Fexcel_CHR_13_len_33044846	15431305	-2.75602522419894e-09
Fexcel_CHR_13_len_33044846	17525141	-2.25904763342183e-09
Fexcel_CHR_13_len_33044846	17793799	6.48715175315076e-10
Fexcel_CHR_13_len_33044846	18369339	-1.62688169561963e-09
Fexcel_CHR_13_len_33044846	18927843	-3.21567162108044e-09
Fexcel_CHR_13_len_33044846	18931048	-2.24346657358978e-10
Fexcel_CHR_13_len_33044846	19206963	-2.54177564784066e-09
Fexcel_CHR_13_len_33044846	20251172	-2.49701744349465e-09
Fexcel_CHR_13_len_33044846	20259710	2.12367977120032e-10
Fexcel_CHR_13_len_33044846	20921761	-4.49875198495307e-11
Fexcel_CHR_13_len_33044846	21058340	1.54632294606825e-09
Fexcel_CHR_13_len_33044846	21427696	-4.18856826593955e-09
Fexcel_CHR_13_len_33044846	21818896	-2.20712556594909e-09
Fexcel_CHR_13_len_33044846	22129856	1.47174552513273e-09
Fexcel_CHR_13_len_33044846	22645006	4.07064886196033e-09
Fexcel_CHR_13_len_33044846	22645143	-1.05464912399344e-09
Fexcel_CHR_13_len_33044846	22645231	-2.36756151941738e-09
Fexcel_CHR_13_len_33044846	22924435	8.86102952298141e-10
Fexcel_CHR_13_len_33044846	23079428	4.67950611770326e-10
Fexcel_CHR_13_len_33044846	23312478	9.07250224063603e-10
Fexcel_CHR_13_len_33044846	24250894	4.11960537286084e-09
Fexcel_CHR_13_len_33044846	25236844	3.23311076764153e-09
Fexcel_CHR_13_len_33044846	26125384	-1.57803124718221e-09
Fexcel_CHR_13_len_33044846	26125458	3.06088913206532e-09
Fexcel_CHR_13_len_33044846	26281407	2.17100097446499e-10
Fexcel_CHR_13_len_33044846	26281668	-2.18722490937381e-09
Fexcel_CHR_13_len_33044846	26281682	-6.66790916679089e-10
Fexcel_CHR_13_len_33044846	26341047	1.32703262928469e-09
Fexcel_CHR_13_len_33044846	26387766	6.35591215457422e-10
Fexcel_CHR_13_len_33044846	26900249	-6.29584687870987e-09
Fexcel_CHR_13_len_33044846	27490833	-4.80951744225352e-09
Fexcel_CHR_13_len_33044846	27837116	-8.67125951130234e-10
Fexcel_CHR_13_len_33044846	27843706	-1.01103912555384e-09
Fexcel_CHR_13_len_33044846	28280716	-4.88139475258414e-09
Fexcel_CHR_13_len_33044846	28280732	1.16902173909975e-08
Fexcel_CHR_13_len_33044846	28808170	-8.95423401116484e-10
Fexcel_CHR_13_len_33044846	29827350	-2.61820932444371e-10
Fexcel_CHR_13_len_33044846	29837354	-1.03046165035657e-09
Fexcel_CHR_13_len_33044846	30104360	-5.15488542901275e-09
Fexcel_CHR_13_len_33044846	30300382	3.28581424382837e-09
Fexcel_CHR_13_len_33044846	30582144	1.27512078476677e-09
Fexcel_CHR_13_len_33044846	30677430	3.2081418696056e-09
Fexcel_CHR_13_len_33044846	30731167	-1.30856825992904e-09
Fexcel_CHR_13_len_33044846	30731385	-9.83052262915930e-10
Fexcel_CHR_13_len_33044846	30839569	-5.88124334614392e-11
Fexcel_CHR_13_len_33044846	30839815	1.27345439414008e-09
Fexcel_CHR_13_len_33044846	30843543	-1.35349211041994e-09
Fexcel_CHR_13_len_33044846	31655995	-5.60535308683748e-10
Fexcel_CHR_13_len_33044846	31956157	9.90122307682949e-11
Fexcel_CHR_13_len_33044846	31968208	-1.90731036584167e-09
Fexcel_CHR_13_len_33044846	32035344	-2.54982002057361e-10
Fexcel_CHR_13_len_33044846	32846766	2.46016201179843e-09
Fexcel_CHR_14_len_32327853	103984	1.69714305421304e-09
Fexcel_CHR_14_len_32327853	192813	2.53892281029922e-09
Fexcel_CHR_14_len_32327853	282387	1.11318218682076e-09
Fexcel_CHR_14_len_32327853	419419	-2.68716776813188e-09
Fexcel_CHR_14_len_32327853	1312338	2.51208328196415e-09
Fexcel_CHR_14_len_32327853	2148307	1.87551425921031e-09
Fexcel_CHR_14_len_32327853	2911292	-1.75219680688261e-09
Fexcel_CHR_14_len_32327853	2939849	-4.6971324062769e-10
Fexcel_CHR_14_len_32327853	2939868	1.55153716051737e-09
Fexcel_CHR_14_len_32327853	4676983	1.41750051926936e-09
Fexcel_CHR_14_len_32327853	4677384	-6.79566163971344e-11
Fexcel_CHR_14_len_32327853	4706012	2.26368958679241e-09
Fexcel_CHR_14_len_32327853	4722596	-4.69947582544597e-09
Fexcel_CHR_14_len_32327853	5152673	1.91645875557712e-09
Fexcel_CHR_14_len_32327853	5172794	-5.34757491570649e-10
Fexcel_CHR_14_len_32327853	5484975	3.4037517932038e-09
Fexcel_CHR_14_len_32327853	5604063	-1.23084145660549e-09
Fexcel_CHR_14_len_32327853	5989318	1.55171500946486e-10
Fexcel_CHR_14_len_32327853	6140314	1.21489074239161e-09
Fexcel_CHR_14_len_32327853	6195965	2.33169914790764e-09
Fexcel_CHR_14_len_32327853	8056381	5.67618617213641e-10
Fexcel_CHR_14_len_32327853	8074394	-6.94993206919778e-10
Fexcel_CHR_14_len_32327853	8248772	-1.50510418826782e-09
Fexcel_CHR_14_len_32327853	9873324	1.10135994118905e-09
Fexcel_CHR_14_len_32327853	9970292	1.73803761532101e-09
Fexcel_CHR_14_len_32327853	9971192	9.73533256855718e-10
Fexcel_CHR_14_len_32327853	9978531	1.00000073258961e-09
Fexcel_CHR_14_len_32327853	10142805	-5.1104725796594e-09
Fexcel_CHR_14_len_32327853	10229983	3.50448387873591e-09
Fexcel_CHR_14_len_32327853	10832223	-1.58880248364205e-10
Fexcel_CHR_14_len_32327853	11401549	-2.21797724938048e-09
Fexcel_CHR_14_len_32327853	12449286	8.28451206258186e-10
Fexcel_CHR_14_len_32327853	12951537	8.18403623965256e-10
Fexcel_CHR_14_len_32327853	13173026	3.0702045232809e-09
Fexcel_CHR_14_len_32327853	13513556	-2.42353553214643e-09
Fexcel_CHR_14_len_32327853	13759857	6.66968728109644e-09
Fexcel_CHR_14_len_32327853	14107240	3.43692908833557e-09
Fexcel_CHR_14_len_32327853	14253382	2.68325651233032e-09
Fexcel_CHR_14_len_32327853	14259044	-1.26092466973039e-09
Fexcel_CHR_14_len_32327853	15355872	-1.65217204232749e-09
Fexcel_CHR_14_len_32327853	16179711	3.60178282412141e-09
Fexcel_CHR_14_len_32327853	16179718	-2.12289058375242e-09
Fexcel_CHR_14_len_32327853	16295244	2.33154715525636e-09
Fexcel_CHR_14_len_32327853	16547215	-4.06552199068456e-09
Fexcel_CHR_14_len_32327853	17134910	-5.4642802847749e-09
Fexcel_CHR_14_len_32327853	17649495	-1.55661190110742e-09
Fexcel_CHR_14_len_32327853	19031817	2.61346625109955e-09
Fexcel_CHR_14_len_32327853	19379367	-5.20663565370326e-09
Fexcel_CHR_14_len_32327853	19698960	-4.29367647701494e-09
Fexcel_CHR_14_len_32327853	19717667	1.91428245555261e-09
Fexcel_CHR_14_len_32327853	19885802	-7.94856418620652e-09
Fexcel_CHR_14_len_32327853	22008058	2.13167307685482e-09
Fexcel_CHR_14_len_32327853	22284336	3.67398391689394e-09
Fexcel_CHR_14_len_32327853	22420781	-7.71592449133585e-10
Fexcel_CHR_14_len_32327853	23160303	5.43806437906595e-10
Fexcel_CHR_14_len_32327853	24023084	8.11428465842684e-10
Fexcel_CHR_14_len_32327853	24427342	9.15415168208834e-10
Fexcel_CHR_14_len_32327853	24630126	7.36756769942924e-09
Fexcel_CHR_14_len_32327853	24639168	5.09517832963002e-09
Fexcel_CHR_14_len_32327853	24851972	5.06836192656138e-10
Fexcel_CHR_14_len_32327853	24882812	7.6406116377323e-10
Fexcel_CHR_14_len_32327853	24882825	-2.2745962095076e-10
Fexcel_CHR_14_len_32327853	26691613	-1.67686909600001e-09
Fexcel_CHR_14_len_32327853	26740084	2.55822506224422e-09
Fexcel_CHR_14_len_32327853	26926715	1.49428319769188e-09
Fexcel_CHR_14_len_32327853	26950410	-2.70722598489857e-09
Fexcel_CHR_14_len_32327853	27094548	-5.33142387969626e-09
Fexcel_CHR_14_len_32327853	27810191	4.72433035442376e-10
Fexcel_CHR_14_len_32327853	27829401	-5.82409961635232e-09
Fexcel_CHR_14_len_32327853	28119473	1.24501311775003e-09
Fexcel_CHR_14_len_32327853	28317187	-1.62675851346586e-09
Fexcel_CHR_14_len_32327853	29177563	-1.20382296334898e-09
Fexcel_CHR_14_len_32327853	29304923	-1.38037933790379e-09
Fexcel_CHR_14_len_32327853	29591999	3.18223949130606e-10
Fexcel_CHR_14_len_32327853	29722380	2.81744249564554e-09
Fexcel_CHR_14_len_32327853	29776812	-3.14177854104585e-09
Fexcel_CHR_14_len_32327853	29928654	-4.55102057939404e-10
Fexcel_CHR_14_len_32327853	30561952	-2.94349555683596e-09
Fexcel_CHR_15_len_31719076	448390	-1.80638473810597e-09
Fexcel_CHR_15_len_31719076	464339	-6.98041096845734e-10
Fexcel_CHR_15_len_31719076	900688	-2.55214470081467e-09
Fexcel_CHR_15_len_31719076	900737	1.66818212334042e-10
Fexcel_CHR_15_len_31719076	1339074	-5.8438002244898e-10
Fexcel_CHR_15_len_31719076	1656899	-2.76868220213784e-09
Fexcel_CHR_15_len_31719076	2393837	3.56716749670316e-11
Fexcel_CHR_15_len_31719076	2435306	-1.72106760008639e-10
Fexcel_CHR_15_len_31719076	2435325	-3.67963218438114e-10
Fexcel_CHR_15_len_31719076	2435366	3.57438626898964e-09
Fexcel_CHR_15_len_31719076	2489741	2.58269091719039e-10
Fexcel_CHR_15_len_31719076	2489953	3.32602778849359e-09
Fexcel_CHR_15_len_31719076	3207046	-6.96859882332632e-09
Fexcel_CHR_15_len_31719076	3239608	-5.33043692417297e-09
Fexcel_CHR_15_len_31719076	3248537	2.68571079679583e-09
Fexcel_CHR_15_len_31719076	3248557	-2.83920505153843e-09
Fexcel_CHR_15_len_31719076	3998270	-7.02756115622935e-10
Fexcel_CHR_15_len_31719076	3998568	4.84360243000672e-10
Fexcel_CHR_15_len_31719076	4121672	2.87047289807728e-09
Fexcel_CHR_15_len_31719076	4592477	-9.59278624830497e-11
Fexcel_CHR_15_len_31719076	4592524	1.48266751961361e-09
Fexcel_CHR_15_len_31719076	5006585	-8.64312907044513e-11
Fexcel_CHR_15_len_31719076	5243155	-4.41451075298472e-09
Fexcel_CHR_15_len_31719076	5308775	-4.41399887922802e-09
Fexcel_CHR_15_len_31719076	5725521	-1.80961442379296e-09
Fexcel_CHR_15_len_31719076	5850553	2.26297321570218e-09
Fexcel_CHR_15_len_31719076	5910195	4.48285328800895e-09
Fexcel_CHR_15_len_31719076	6552677	3.56262376070401e-09
Fexcel_CHR_15_len_31719076	6552692	1.08135244421076e-09
Fexcel_CHR_15_len_31719076	6714789	-4.9689034682698e-09
Fexcel_CHR_15_len_31719076	6818354	1.14873032311611e-09
Fexcel_CHR_15_len_31719076	7012320	2.22351890325119e-09
Fexcel_CHR_15_len_31719076	8541027	-2.40077168386186e-09
Fexcel_CHR_15_len_31719076	8541364	-1.32553131184106e-09
Fexcel_CHR_15_len_31719076	8969676	1.25050066773745e-10
Fexcel_CHR_15_len_31719076	9396640	5.75712850092853e-09
Fexcel_CHR_15_len_31719076	9396656	1.39654357166139e-09
Fexcel_CHR_15_len_31719076	9588112	-4.85185978415176e-10
Fexcel_CHR_15_len_31719076	9588476	-2.22794835286905e-09
Fexcel_CHR_15_len_31719076	9919593	-1.81514938339696e-09
Fexcel_CHR_15_len_31719076	9935921	2.90517156445914e-09
Fexcel_CHR_15_len_31719076	9935934	1.70625560944234e-09
Fexcel_CHR_15_len_31719076	10337684	7.33052710834509e-10
Fexcel_CHR_15_len_31719076	10371718	2.1166724214185e-10
Fexcel_CHR_15_len_31719076	10395010	1.53289369046785e-09
Fexcel_CHR_15_len_31719076	10539558	-2.63191477910457e-09
Fexcel_CHR_15_len_31719076	10696789	3.46135308531115e-09
Fexcel_CHR_15_len_31719076	10765421	1.08251981687928e-09
Fexcel_CHR_15_len_31719076	11746517	1.90700833896119e-09
Fexcel_CHR_15_len_31719076	12140405	-5.19176031255087e-09
Fexcel_CHR_15_len_31719076	12254269	-3.59692380332868e-09
Fexcel_CHR_15_len_31719076	12535619	-6.60185504698431e-10
Fexcel_CHR_15_len_31719076	13149651	-3.20909388074002e-10
Fexcel_CHR_15_len_31719076	13168165	-4.02125015918604e-10
Fexcel_CHR_15_len_31719076	13385972	6.77637477117159e-09
Fexcel_CHR_15_len_31719076	13441170	3.07716263520119e-09
Fexcel_CHR_15_len_31719076	13594433	-2.84732832376215e-09
Fexcel_CHR_15_len_31719076	13683031	1.42860936488409e-09
Fexcel_CHR_15_len_31719076	15267128	-4.52872567250856e-10
Fexcel_CHR_15_len_31719076	15323888	2.30665895282184e-09
Fexcel_CHR_15_len_31719076	15354149	1.07089648454727e-09
Fexcel_CHR_15_len_31719076	15384115	-4.81367485207836e-10
Fexcel_CHR_15_len_31719076	16245719	-2.19198461774588e-09
Fexcel_CHR_15_len_31719076	18068385	6.5739071364734e-10
Fexcel_CHR_15_len_31719076	18649373	8.6728738074228e-11
Fexcel_CHR_15_len_31719076	18996498	-2.17440599172823e-10
Fexcel_CHR_15_len_31719076	19205584	-2.17248618095971e-09
Fexcel_CHR_15_len_31719076	19447036	1.88314254913314e-09
Fexcel_CHR_15_len_31719076	20216016	-5.496813631934e-09
Fexcel_CHR_15_len_31719076	20216299	3.35195566968625e-09
Fexcel_CHR_15_len_31719076	20250872	-5.08469003547938e-10
Fexcel_CHR_15_len_31719076	20514207	3.12067444357577e-09
Fexcel_CHR_15_len_31719076	20749125	2.4439803973633e-09
Fexcel_CHR_15_len_31719076	21207182	-5.07346422052213e-09
Fexcel_CHR_15_len_31719076	21240821	-2.24248779239269e-09
Fexcel_CHR_15_len_31719076	22177802	-1.3283241739223e-09
Fexcel_CHR_15_len_31719076	22451349	-2.42245687854966e-09
Fexcel_CHR_15_len_31719076	22494735	-9.63018035154274e-10
Fexcel_CHR_15_len_31719076	22516095	-9.7529809270923e-10
Fexcel_CHR_15_len_31719076	23047239	-1.58165307768207e-09
Fexcel_CHR_15_len_31719076	23320897	-8.31700126790143e-10
Fexcel_CHR_15_len_31719076	23458882	2.65380268042064e-09
Fexcel_CHR_15_len_31719076	24277850	-1.80223167808727e-09
Fexcel_CHR_15_len_31719076	25166962	2.43926014147488e-09
Fexcel_CHR_15_len_31719076	25614507	2.80869568363558e-09
Fexcel_CHR_15_len_31719076	25614547	-2.51345565274214e-09
Fexcel_CHR_15_len_31719076	26116172	5.05591747145696e-10
Fexcel_CHR_15_len_31719076	26363027	1.01142715061626e-09
Fexcel_CHR_15_len_31719076	26662486	1.59391979292347e-09
Fexcel_CHR_15_len_31719076	27277631	-2.95810750403335e-09
Fexcel_CHR_15_len_31719076	27277651	-1.44315435912542e-09
Fexcel_CHR_15_len_31719076	27277658	-3.25487540558101e-09
Fexcel_CHR_15_len_31719076	29151163	-1.55546792009347e-09
Fexcel_CHR_15_len_31719076	29932315	-3.16123682374017e-09
Fexcel_CHR_15_len_31719076	30772814	1.76733555706608e-09
Fexcel_CHR_15_len_31719076	30910388	-1.07646152260643e-10
Fexcel_CHR_15_len_31719076	31152195	5.60400681201178e-09
Fexcel_CHR_15_len_31719076	31153808	1.0294892975795e-09
Fexcel_CHR_16_len_31360619	122052	-4.4556581109023e-09
Fexcel_CHR_16_len_31360619	122070	5.95734175124443e-09
Fexcel_CHR_16_len_31360619	122084	1.43396508935569e-09
Fexcel_CHR_16_len_31360619	454116	-1.74027432147263e-09
Fexcel_CHR_16_len_31360619	1317674	-1.57694054538196e-09
Fexcel_CHR_16_len_31360619	1875796	-2.75438159967742e-11
Fexcel_CHR_16_len_31360619	1875817	1.30885556150919e-09
Fexcel_CHR_16_len_31360619	2079005	1.75771930152841e-09
Fexcel_CHR_16_len_31360619	2206495	-7.98669758909799e-10
Fexcel_CHR_16_len_31360619	2671995	3.70467587748945e-09
Fexcel_CHR_16_len_31360619	3105554	-7.9822496092299e-09
Fexcel_CHR_16_len_31360619	3390338	-1.93814092942677e-09
Fexcel_CHR_16_len_31360619	3520837	5.4514237939423e-09
Fexcel_CHR_16_len_31360619	3614506	1.05062040412878e-09
Fexcel_CHR_16_len_31360619	3614532	1.01054681021463e-09
Fexcel_CHR_16_len_31360619	3614542	-1.57736830733337e-09
Fexcel_CHR_16_len_31360619	3719814	1.74053558916404e-10
Fexcel_CHR_16_len_31360619	4671632	-2.80682223565171e-09
Fexcel_CHR_16_len_31360619	4918326	-1.44038020979968e-09
Fexcel_CHR_16_len_31360619	4971831	4.47371122123288e-09
Fexcel_CHR_16_len_31360619	5103582	8.04407272579121e-09
Fexcel_CHR_16_len_31360619	6342218	3.79955836111104e-09
Fexcel_CHR_16_len_31360619	6846681	3.70799265549813e-09
Fexcel_CHR_16_len_31360619	6847133	3.43428415823813e-09
Fexcel_CHR_16_len_31360619	6854806	3.81112813794953e-10
Fexcel_CHR_16_len_31360619	6855150	1.25248849268766e-09
Fexcel_CHR_16_len_31360619	6985664	7.84228368732575e-10
Fexcel_CHR_16_len_31360619	7006506	-1.3723868531692e-09
Fexcel_CHR_16_len_31360619	7097321	-6.15898199661632e-10
Fexcel_CHR_16_len_31360619	7581412	7.646637905229e-10
Fexcel_CHR_16_len_31360619	7632676	2.2119571024834e-09
Fexcel_CHR_16_len_31360619	7632686	-4.01778223437422e-09
Fexcel_CHR_16_len_31360619	7754851	2.8536694707769e-09
Fexcel_CHR_16_len_31360619	8995235	-2.7448504588471e-09
Fexcel_CHR_16_len_31360619	9388362	1.84571381309797e-09
Fexcel_CHR_16_len_31360619	9408463	-2.79876554500735e-09
Fexcel_CHR_16_len_31360619	9411926	4.58802246427231e-09
Fexcel_CHR_16_len_31360619	10068021	-5.1703957977584e-10
Fexcel_CHR_16_len_31360619	10321505	-4.97333447138887e-11
Fexcel_CHR_16_len_31360619	10344840	2.36817474716161e-09
Fexcel_CHR_16_len_31360619	10718787	6.21914589585319e-10
Fexcel_CHR_16_len_31360619	12100654	-1.78021853406976e-09
Fexcel_CHR_16_len_31360619	12632584	1.67260579361315e-09
Fexcel_CHR_16_len_31360619	13289685	-1.93916389854283e-09
Fexcel_CHR_16_len_31360619	13498236	2.11395559370408e-09
Fexcel_CHR_16_len_31360619	13703055	7.99603130777756e-09
Fexcel_CHR_16_len_31360619	13703079	5.94612406400362e-09
Fexcel_CHR_16_len_31360619	13728105	-3.2369626830021e-09
Fexcel_CHR_16_len_31360619	13728109	3.69597570241153e-10
Fexcel_CHR_16_len_31360619	14043311	1.42601314561772e-09
Fexcel_CHR_16_len_31360619	14308886	-1.68901620262759e-10
Fexcel_CHR_16_len_31360619	14677162	7.16323299545261e-10
Fexcel_CHR_16_len_31360619	14918819	-2.88441122516407e-09
Fexcel_CHR_16_len_31360619	15453209	4.3576607173559e-09
Fexcel_CHR_16_len_31360619	15490912	-8.74023978814577e-10
Fexcel_CHR_16_len_31360619	15506655	1.36777625609465e-09
Fexcel_CHR_16_len_31360619	15690187	3.16032292160652e-09
Fexcel_CHR_16_len_31360619	15690233	3.29201768508159e-09
Fexcel_CHR_16_len_31360619	15885010	1.34146428009211e-09
Fexcel_CHR_16_len_31360619	17148262	-1.59442006451028e-10
Fexcel_CHR_16_len_31360619	17335813	-9.91650786405721e-11
Fexcel_CHR_16_len_31360619	17343873	4.5920997310931e-10
Fexcel_CHR_16_len_31360619	18698195	1.74127284257194e-09
Fexcel_CHR_16_len_31360619	18698294	1.47547939924777e-09
Fexcel_CHR_16_len_31360619	18902474	9.30193062198137e-10
Fexcel_CHR_16_len_31360619	19067787	-1.84267398281027e-10
Fexcel_CHR_16_len_31360619	20697143	-5.18856995243132e-09
Fexcel_CHR_16_len_31360619	21017885	4.68327305240293e-09
Fexcel_CHR_16_len_31360619	21046894	-3.01683255514939e-09
Fexcel_CHR_16_len_31360619	22069749	-7.57038258398616e-10
Fexcel_CHR_16_len_31360619	22400994	7.71426248739814e-10
Fexcel_CHR_16_len_31360619	23142621	4.75538256619662e-10
Fexcel_CHR_16_len_31360619	23185726	-1.27229434712175e-09
Fexcel_CHR_16_len_31360619	23495110	-7.74425847943327e-09
Fexcel_CHR_16_len_31360619	23495155	-4.82856119423669e-10
Fexcel_CHR_16_len_31360619	25006391	2.6337602666799e-09
Fexcel_CHR_16_len_31360619	25528066	-2.16067544819795e-09
Fexcel_CHR_16_len_31360619	25538803	2.52045455190626e-09
Fexcel_CHR_16_len_31360619	25747313	-7.82291069663042e-10
Fexcel_CHR_16_len_31360619	26321052	1.55040323687319e-10
Fexcel_CHR_16_len_31360619	26345919	1.4961401622571e-09
Fexcel_CHR_16_len_31360619	26659390	2.17549337597073e-09
Fexcel_CHR_16_len_31360619	26669640	4.18700122599204e-09
Fexcel_CHR_16_len_31360619	26769358	1.84143222258963e-09
Fexcel_CHR_16_len_31360619	27471425	9.72678312157678e-10
Fexcel_CHR_16_len_31360619	27703389	1.37226249122407e-09
Fexcel_CHR_16_len_31360619	27738528	-1.68205613190759e-09
Fexcel_CHR_16_len_31360619	27777532	-3.75745237778215e-09
Fexcel_CHR_16_len_31360619	27897912	-3.45470364366054e-10
Fexcel_CHR_16_len_31360619	27898135	-2.61968279050487e-10
Fexcel_CHR_16_len_31360619	29875040	3.96157608306934e-09
Fexcel_CHR_16_len_31360619	30264133	1.82496827421078e-09
Fexcel_CHR_16_len_31360619	30496278	-2.06932152798282e-09
Fexcel_CHR_16_len_31360619	30638347	-7.29819959336391e-10
Fexcel_CHR_16_len_31360619	31058564	3.22883514926923e-09
Fexcel_CHR_16_len_31360619	31228582	4.01281456711251e-09
Fexcel_CHR_17_len_31326729	747626	-5.06458992856175e-09
Fexcel_CHR_17_len_31326729	2991163	2.17851569313065e-09
Fexcel_CHR_17_len_31326729	3941466	2.53742638354711e-09
Fexcel_CHR_17_len_31326729	4320827	1.36457166154389e-09
Fexcel_CHR_17_len_31326729	4360652	3.43196117707112e-09
Fexcel_CHR_17_len_31326729	4482951	3.13016387749558e-09
Fexcel_CHR_17_len_31326729	4553190	1.40567331731281e-09
Fexcel_CHR_17_len_31326729	5058364	1.12928367663491e-09
Fexcel_CHR_17_len_31326729	5436332	1.84162398833303e-09
Fexcel_CHR_17_len_31326729	5436337	-3.37734461211502e-09
Fexcel_CHR_17_len_31326729	5436355	7.17589624410654e-09
Fexcel_CHR_17_len_31326729	5702963	7.993899020647e-11
Fexcel_CHR_17_len_31326729	5849005	-1.99767071932944e-09
Fexcel_CHR_17_len_31326729	6254155	3.62828248532461e-09
Fexcel_CHR_17_len_31326729	6389321	8.79999639448555e-10
Fexcel_CHR_17_len_31326729	7126503	8.28541164916948e-11
Fexcel_CHR_17_len_31326729	7234461	2.24088909895043e-09
Fexcel_CHR_17_len_31326729	7260189	-1.28729309067062e-09
Fexcel_CHR_17_len_31326729	7777671	2.48550078313606e-09
Fexcel_CHR_17_len_31326729	7827810	-3.06786109314258e-09
Fexcel_CHR_17_len_31326729	9043612	-4.03889984628929e-10
Fexcel_CHR_17_len_31326729	9431938	-1.79991089455442e-09
Fexcel_CHR_17_len_31326729	10037117	-1.36448801735877e-09
Fexcel_CHR_17_len_31326729	10186651	-5.0209505521646e-10
Fexcel_CHR_17_len_31326729	10222720	1.89226204712283e-09
Fexcel_CHR_17_len_31326729	10368187	-1.17516534230866e-10
Fexcel_CHR_17_len_31326729	10407660	-3.59881120865928e-10
Fexcel_CHR_17_len_31326729	11372744	-3.33948900147384e-09
Fexcel_CHR_17_len_31326729	11513277	-4.92082303279062e-09
Fexcel_CHR_17_len_31326729	11760937	1.33286192918161e-10
Fexcel_CHR_17_len_31326729	11824293	1.09644034219615e-09
Fexcel_CHR_17_len_31326729	12235469	-2.5354129512208e-09
Fexcel_CHR_17_len_31326729	12470142	9.52993183959753e-10
Fexcel_CHR_17_len_31326729	12833057	-1.69537911392141e-09
Fexcel_CHR_17_len_31326729	13025420	-3.95634341649192e-10
Fexcel_CHR_17_len_31326729	13461636	-1.86957363132672e-09
Fexcel_CHR_17_len_31326729	13649261	5.37629512221979e-09
Fexcel_CHR_17_len_31326729	13649520	3.44891686787518e-09
Fexcel_CHR_17_len_31326729	13800593	2.36767995809792e-09
Fexcel_CHR_17_len_31326729	14094528	-2.28476654097938e-09
Fexcel_CHR_17_len_31326729	14149079	5.40093278196233e-10
Fexcel_CHR_17_len_31326729	14149129	3.4238129702943e-09
Fexcel_CHR_17_len_31326729	15893457	1.40007951655103e-09
Fexcel_CHR_17_len_31326729	15917981	-5.81995054403984e-10
Fexcel_CHR_17_len_31326729	16129670	4.95191599029614e-09
Fexcel_CHR_17_len_31326729	16306872	1.31853089292244e-09
Fexcel_CHR_17_len_31326729	16779300	1.49714194464619e-09
Fexcel_CHR_17_len_31326729	16955706	-5.02467837490356e-09
Fexcel_CHR_17_len_31326729	16955732	-1.97928509093217e-09
Fexcel_CHR_17_len_31326729	17017152	-2.17538204581916e-09
Fexcel_CHR_17_len_31326729	17355067	-1.65258487909101e-09
Fexcel_CHR_17_len_31326729	17484171	3.12507942570358e-10
Fexcel_CHR_17_len_31326729	18110584	1.29714059782049e-09
Fexcel_CHR_17_len_31326729	18743605	5.04218619309882e-09
Fexcel_CHR_17_len_31326729	19470984	3.76375429646704e-11
Fexcel_CHR_17_len_31326729	19720232	1.06950261803025e-10
Fexcel_CHR_17_len_31326729	20307090	2.52992555487742e-09
Fexcel_CHR_17_len_31326729	20319045	-6.61222384462725e-09
Fexcel_CHR_17_len_31326729	20655108	-3.37806552519453e-09
Fexcel_CHR_17_len_31326729	20655111	-1.89776200688545e-09
Fexcel_CHR_17_len_31326729	21190153	-7.16296598009651e-10
Fexcel_CHR_17_len_31326729	21799389	1.82594227125696e-09
Fexcel_CHR_17_len_31326729	21856358	2.36937299902244e-09
Fexcel_CHR_17_len_31326729	22042359	-5.24983115228898e-09
Fexcel_CHR_17_len_31326729	22496528	2.11052762520628e-09
Fexcel_CHR_17_len_31326729	23363016	-1.19760190106501e-09
[truncated: 502 more rows]

## Sheet: Table S10
Table S10. Estimated effect sizes for the top 5,000 SNPs based on GWAS using cross-validation analysis in dataset A.
Chromosome	Position	Estimated effect size
Fexcel_CHR_01_len_57264378	9907	-4.46727993998433e-10
Fexcel_CHR_01_len_57264378	284853	3.40294892385518e-09
Fexcel_CHR_01_len_57264378	342032	-3.47780009345748e-09
Fexcel_CHR_01_len_57264378	635903	-1.06466393921699e-09
Fexcel_CHR_01_len_57264378	635905	4.31014263524117e-10
Fexcel_CHR_01_len_57264378	1148947	4.07742308752681e-09
Fexcel_CHR_01_len_57264378	1514805	3.59152257884086e-10
Fexcel_CHR_01_len_57264378	1517644	1.47277823503061e-09
Fexcel_CHR_01_len_57264378	1823268	-4.03759944563251e-09
Fexcel_CHR_01_len_57264378	1823626	3.00679386485598e-09
Fexcel_CHR_01_len_57264378	1834460	1.48846384002791e-09
Fexcel_CHR_01_len_57264378	2080926	-2.11712243291038e-09
Fexcel_CHR_01_len_57264378	2168976	1.49788878078135e-09
Fexcel_CHR_01_len_57264378	2213452	-2.22291805949384e-09
Fexcel_CHR_01_len_57264378	2409248	5.3612247124414e-09
Fexcel_CHR_01_len_57264378	2434214	7.77960093252815e-11
Fexcel_CHR_01_len_57264378	2515273	-2.50772868194438e-09
Fexcel_CHR_01_len_57264378	2801586	2.90814576601122e-09
Fexcel_CHR_01_len_57264378	3616395	1.41150939287073e-09
Fexcel_CHR_01_len_57264378	3756952	-2.60474467839336e-09
Fexcel_CHR_01_len_57264378	3865421	-4.75316099814562e-09
Fexcel_CHR_01_len_57264378	4145021	-1.84571069130185e-09
Fexcel_CHR_01_len_57264378	4145042	-3.29158883659787e-09
Fexcel_CHR_01_len_57264378	4158538	4.48244021631559e-09
Fexcel_CHR_01_len_57264378	4428338	3.59885705646419e-09
Fexcel_CHR_01_len_57264378	4573192	-3.9800507391513e-09
Fexcel_CHR_01_len_57264378	4573385	1.75935070372722e-09
Fexcel_CHR_01_len_57264378	4802106	-2.54918437857442e-09
Fexcel_CHR_01_len_57264378	4882026	8.51592927732289e-10
Fexcel_CHR_01_len_57264378	4882065	3.49517859136093e-09
Fexcel_CHR_01_len_57264378	4956286	-2.86456217224466e-09
Fexcel_CHR_01_len_57264378	4956525	-7.4651402994947e-09
Fexcel_CHR_01_len_57264378	5076727	-1.57427421094767e-09
Fexcel_CHR_01_len_57264378	5319563	-2.48263994379852e-09
Fexcel_CHR_01_len_57264378	5330403	-3.15181650611576e-10
Fexcel_CHR_01_len_57264378	5479596	-3.50468925575929e-09
Fexcel_CHR_01_len_57264378	5479857	-1.99931993970908e-09
Fexcel_CHR_01_len_57264378	5828290	-8.19326102367817e-10
Fexcel_CHR_01_len_57264378	5828294	-3.4815374934713e-09
Fexcel_CHR_01_len_57264378	6077594	-2.76392932204435e-11
Fexcel_CHR_01_len_57264378	6100547	-2.47647555370606e-10
Fexcel_CHR_01_len_57264378	6225718	6.09071775608386e-10
Fexcel_CHR_01_len_57264378	6494689	-3.17416690334641e-09
Fexcel_CHR_01_len_57264378	6494697	-1.1317846648602e-10
Fexcel_CHR_01_len_57264378	6508506	1.74932114237575e-09
Fexcel_CHR_01_len_57264378	6581304	-2.25240889130825e-09
Fexcel_CHR_01_len_57264378	6725523	-2.27927978590538e-09
Fexcel_CHR_01_len_57264378	6769712	3.82061100462168e-09
Fexcel_CHR_01_len_57264378	6793082	1.22587638275854e-09
Fexcel_CHR_01_len_57264378	6866604	6.03810836961353e-09
Fexcel_CHR_01_len_57264378	6866884	-2.01063105915246e-09
Fexcel_CHR_01_len_57264378	7028736	3.23923594613099e-09
Fexcel_CHR_01_len_57264378	7028799	-1.60659275699675e-09
Fexcel_CHR_01_len_57264378	7028931	-2.72607756566837e-09
Fexcel_CHR_01_len_57264378	7081443	9.72725150551843e-10
Fexcel_CHR_01_len_57264378	7262613	2.35454154222177e-09
Fexcel_CHR_01_len_57264378	7887960	2.33820568922803e-10
Fexcel_CHR_01_len_57264378	7952841	1.31694471795422e-10
Fexcel_CHR_01_len_57264378	8132831	1.16072353200936e-09
Fexcel_CHR_01_len_57264378	8156436	-1.26618519225551e-09
Fexcel_CHR_01_len_57264378	8424541	4.22883992476189e-09
Fexcel_CHR_01_len_57264378	8696067	-1.05562237471262e-09
Fexcel_CHR_01_len_57264378	8744125	2.10473384431187e-09
Fexcel_CHR_01_len_57264378	9196087	-9.65850413306727e-09
Fexcel_CHR_01_len_57264378	9392613	-7.81358280835339e-10
Fexcel_CHR_01_len_57264378	9462190	-2.20920704537239e-10
Fexcel_CHR_01_len_57264378	9676067	3.15311492523223e-09
Fexcel_CHR_01_len_57264378	9676095	-2.72167949670816e-09
Fexcel_CHR_01_len_57264378	9969954	-3.35621564011768e-09
Fexcel_CHR_01_len_57264378	10127785	6.85092300026434e-09
Fexcel_CHR_01_len_57264378	10415059	-3.65739381457906e-10
Fexcel_CHR_01_len_57264378	10562321	1.68599040523301e-09
Fexcel_CHR_01_len_57264378	11088382	9.17139052348643e-10
Fexcel_CHR_01_len_57264378	11166515	1.98149430382128e-10
Fexcel_CHR_01_len_57264378	11372591	6.22796117538022e-10
Fexcel_CHR_01_len_57264378	11413515	-5.46703412083024e-09
Fexcel_CHR_01_len_57264378	11421297	-1.53076086077191e-09
Fexcel_CHR_01_len_57264378	11940791	-3.13978947106422e-09
Fexcel_CHR_01_len_57264378	12568396	1.95836762646791e-10
Fexcel_CHR_01_len_57264378	12648969	-2.52730720640946e-09
Fexcel_CHR_01_len_57264378	12710116	1.70061101043688e-09
Fexcel_CHR_01_len_57264378	12710405	1.6453578828871e-09
Fexcel_CHR_01_len_57264378	12953350	-2.19710509249162e-09
Fexcel_CHR_01_len_57264378	12953368	-2.18319254669265e-09
Fexcel_CHR_01_len_57264378	12953625	-7.86810838550701e-10
Fexcel_CHR_01_len_57264378	12971902	-7.09469113143058e-09
Fexcel_CHR_01_len_57264378	13305400	-2.55703934849656e-09
Fexcel_CHR_01_len_57264378	14065331	1.1513998872166e-09
Fexcel_CHR_01_len_57264378	14066622	1.67845784477674e-09
Fexcel_CHR_01_len_57264378	14074632	2.0756341582084e-09
Fexcel_CHR_01_len_57264378	14439390	4.42629542712614e-10
Fexcel_CHR_01_len_57264378	14580716	1.51197218177968e-09
Fexcel_CHR_01_len_57264378	14580726	-1.06834965277016e-10
Fexcel_CHR_01_len_57264378	14708572	-3.21484583966741e-09
Fexcel_CHR_01_len_57264378	15200860	2.01722197129773e-09
Fexcel_CHR_01_len_57264378	15913912	-8.82213524922803e-10
Fexcel_CHR_01_len_57264378	15914406	1.42888186041114e-09
Fexcel_CHR_01_len_57264378	16227933	-1.44072801689314e-09
Fexcel_CHR_01_len_57264378	16242143	6.11403039190105e-10
Fexcel_CHR_01_len_57264378	16338034	2.80242355270887e-09
Fexcel_CHR_01_len_57264378	16338036	7.54659214307265e-09
Fexcel_CHR_01_len_57264378	16338046	-1.82695905715076e-09
Fexcel_CHR_01_len_57264378	16561831	5.21140980337407e-10
Fexcel_CHR_01_len_57264378	16685257	1.25811188798187e-10
Fexcel_CHR_01_len_57264378	16685271	2.90273578275024e-09
Fexcel_CHR_01_len_57264378	16815797	-4.75649728619322e-09
Fexcel_CHR_01_len_57264378	17441131	2.20307305451495e-10
Fexcel_CHR_01_len_57264378	17572072	2.0498515715696e-09
Fexcel_CHR_01_len_57264378	17657741	-4.05081465983115e-09
Fexcel_CHR_01_len_57264378	17685932	-9.36461083333392e-10
Fexcel_CHR_01_len_57264378	17714422	-2.51933785734856e-09
Fexcel_CHR_01_len_57264378	17848015	-1.68168420058525e-09
Fexcel_CHR_01_len_57264378	18313537	1.27577402385627e-09
Fexcel_CHR_01_len_57264378	18619752	2.29846023841467e-09
Fexcel_CHR_01_len_57264378	18620048	-4.86446463446946e-09
Fexcel_CHR_01_len_57264378	19225004	4.16236945690308e-09
Fexcel_CHR_01_len_57264378	19225021	1.3729240431477e-10
Fexcel_CHR_01_len_57264378	20028476	4.34230258785599e-09
Fexcel_CHR_01_len_57264378	20570811	-3.65077056906254e-09
Fexcel_CHR_01_len_57264378	20647994	1.76082257153432e-09
Fexcel_CHR_01_len_57264378	20686185	1.01041718949086e-09
Fexcel_CHR_01_len_57264378	20794752	-2.70454190225577e-09
Fexcel_CHR_01_len_57264378	20999633	9.1806657875505e-10
Fexcel_CHR_01_len_57264378	21017603	7.08309296067194e-09
Fexcel_CHR_01_len_57264378	21074209	4.23246489457169e-09
Fexcel_CHR_01_len_57264378	21080927	-2.70653601536862e-10
Fexcel_CHR_01_len_57264378	21164777	-1.56164745556655e-09
Fexcel_CHR_01_len_57264378	21192618	2.56606359147387e-09
Fexcel_CHR_01_len_57264378	21759845	3.88716880136415e-09
Fexcel_CHR_01_len_57264378	21787890	2.51180190746918e-09
Fexcel_CHR_01_len_57264378	22599793	-7.04682235413559e-10
Fexcel_CHR_01_len_57264378	22599836	-4.46683860607927e-09
Fexcel_CHR_01_len_57264378	22770921	1.08664375114115e-09
Fexcel_CHR_01_len_57264378	23301299	-1.626035176077e-09
Fexcel_CHR_01_len_57264378	23494137	-3.90445911503363e-10
Fexcel_CHR_01_len_57264378	23508456	2.14315052571425e-09
Fexcel_CHR_01_len_57264378	23658003	2.68393971917956e-10
Fexcel_CHR_01_len_57264378	23660026	-1.8174946991579e-09
Fexcel_CHR_01_len_57264378	23791261	-2.11909843613721e-09
Fexcel_CHR_01_len_57264378	23801557	2.7071458961778e-09
Fexcel_CHR_01_len_57264378	23850835	4.23404412141456e-09
Fexcel_CHR_01_len_57264378	23931448	-4.73501199761778e-09
Fexcel_CHR_01_len_57264378	24000852	1.23024675255534e-09
Fexcel_CHR_01_len_57264378	24051870	3.93864609415389e-09
Fexcel_CHR_01_len_57264378	25128722	-1.10678145995597e-09
Fexcel_CHR_01_len_57264378	25237226	-3.14009400536214e-09
Fexcel_CHR_01_len_57264378	25237248	-2.39753594871048e-09
Fexcel_CHR_01_len_57264378	25529962	-5.27142198395575e-09
Fexcel_CHR_01_len_57264378	25530188	6.32273960768846e-09
Fexcel_CHR_01_len_57264378	25717038	-2.21750279787899e-09
Fexcel_CHR_01_len_57264378	25918535	9.16670352384171e-10
Fexcel_CHR_01_len_57264378	26112904	-1.34534641368297e-09
Fexcel_CHR_01_len_57264378	26323909	1.01635607385941e-09
Fexcel_CHR_01_len_57264378	26449678	5.84081854332082e-09
Fexcel_CHR_01_len_57264378	26577829	1.62548131144194e-09
Fexcel_CHR_01_len_57264378	26577878	5.81278336297988e-09
Fexcel_CHR_01_len_57264378	26816550	9.65858071491047e-10
Fexcel_CHR_01_len_57264378	27415572	-2.76311500242815e-10
Fexcel_CHR_01_len_57264378	27415607	4.97594994018091e-10
Fexcel_CHR_01_len_57264378	27618356	-2.51071909741317e-09
Fexcel_CHR_01_len_57264378	27626644	-2.4890091417121e-12
Fexcel_CHR_01_len_57264378	27692335	2.7915148623581e-09
Fexcel_CHR_01_len_57264378	27721701	-1.45852597741039e-09
Fexcel_CHR_01_len_57264378	27800262	-2.38066274129002e-09
Fexcel_CHR_01_len_57264378	27871024	3.63225679346189e-09
Fexcel_CHR_01_len_57264378	28146889	-2.86837015327073e-09
Fexcel_CHR_01_len_57264378	28338096	7.23714854659094e-10
Fexcel_CHR_01_len_57264378	28458577	-7.57443827307996e-10
Fexcel_CHR_01_len_57264378	28832864	-3.5017832333256e-09
Fexcel_CHR_01_len_57264378	28939725	5.17845426205688e-09
Fexcel_CHR_01_len_57264378	28939767	-3.58509945754467e-09
Fexcel_CHR_01_len_57264378	30068073	4.00530844471926e-09
Fexcel_CHR_01_len_57264378	30068087	-1.56318041759227e-10
Fexcel_CHR_01_len_57264378	30217640	1.17654722905015e-09
Fexcel_CHR_01_len_57264378	30293017	4.73912665939418e-09
Fexcel_CHR_01_len_57264378	30389112	1.06038499032781e-09
Fexcel_CHR_01_len_57264378	30514806	1.71784277812379e-09
Fexcel_CHR_01_len_57264378	30752531	-1.20420794766083e-09
Fexcel_CHR_01_len_57264378	30752534	-6.5028986379896e-10
Fexcel_CHR_01_len_57264378	31124083	-1.65142622102883e-09
Fexcel_CHR_01_len_57264378	31550358	4.2892514251258e-09
Fexcel_CHR_01_len_57264378	31688668	-2.68554354352745e-09
Fexcel_CHR_01_len_57264378	31848173	-3.60579161674605e-09
Fexcel_CHR_01_len_57264378	32124820	-1.32662505627866e-09
Fexcel_CHR_01_len_57264378	32323654	-5.68157597671555e-10
Fexcel_CHR_01_len_57264378	32385170	-5.71117800689697e-10
Fexcel_CHR_01_len_57264378	32531164	1.8477381629984e-09
Fexcel_CHR_01_len_57264378	32531482	2.94486884906569e-09
Fexcel_CHR_01_len_57264378	32892585	-2.03790700439395e-10
Fexcel_CHR_01_len_57264378	33048170	-2.89982440161578e-09
Fexcel_CHR_01_len_57264378	33243860	-7.16506230943389e-10
Fexcel_CHR_01_len_57264378	33880408	-3.56926020747454e-09
Fexcel_CHR_01_len_57264378	33880445	1.37988006300071e-09
Fexcel_CHR_01_len_57264378	33880477	4.59271024836367e-10
Fexcel_CHR_01_len_57264378	33880487	9.29110038353493e-10
Fexcel_CHR_01_len_57264378	33880615	-1.35032724603481e-09
Fexcel_CHR_01_len_57264378	33880633	-7.14809663347718e-10
Fexcel_CHR_01_len_57264378	33880635	-3.60335494966141e-09
Fexcel_CHR_01_len_57264378	33880639	-3.42233344894392e-09
Fexcel_CHR_01_len_57264378	33880655	-2.05945229318358e-09
Fexcel_CHR_01_len_57264378	34122314	-1.44408389285903e-09
Fexcel_CHR_01_len_57264378	34260917	-4.31808858936248e-10
Fexcel_CHR_01_len_57264378	34260984	-2.09097887768644e-09
Fexcel_CHR_01_len_57264378	34268544	3.68566439015728e-09
Fexcel_CHR_01_len_57264378	34268581	1.41564281244698e-09
Fexcel_CHR_01_len_57264378	34268596	-1.02376788073499e-09
Fexcel_CHR_01_len_57264378	34268634	2.42200418424982e-09
Fexcel_CHR_01_len_57264378	34360725	8.56997851520554e-10
Fexcel_CHR_01_len_57264378	34879111	-4.64179768562747e-10
Fexcel_CHR_01_len_57264378	34919720	-1.33993575927571e-09
Fexcel_CHR_01_len_57264378	35656672	1.64560551569043e-09
Fexcel_CHR_01_len_57264378	35953390	-3.28688967377123e-09
Fexcel_CHR_01_len_57264378	36010252	-6.00143272240738e-09
Fexcel_CHR_01_len_57264378	36160713	-3.25953328006243e-09
Fexcel_CHR_01_len_57264378	36160714	3.86275611081946e-10
Fexcel_CHR_01_len_57264378	36303718	5.86990456349651e-10
Fexcel_CHR_01_len_57264378	36426277	-4.75176243589967e-09
Fexcel_CHR_01_len_57264378	36624550	5.89035154974233e-10
Fexcel_CHR_01_len_57264378	36624565	-3.69788375501827e-10
Fexcel_CHR_01_len_57264378	36624638	1.03713422289336e-09
Fexcel_CHR_01_len_57264378	36939712	2.21478320705832e-09
Fexcel_CHR_01_len_57264378	37147870	2.01142779899769e-09
Fexcel_CHR_01_len_57264378	37568322	5.79526692510168e-10
Fexcel_CHR_01_len_57264378	37949306	-2.42409470572904e-09
Fexcel_CHR_01_len_57264378	38000491	6.84411822870572e-10
Fexcel_CHR_01_len_57264378	38000511	2.43719344087455e-09
Fexcel_CHR_01_len_57264378	38406155	-1.51833155134354e-09
Fexcel_CHR_01_len_57264378	38406177	4.49734519466853e-10
Fexcel_CHR_01_len_57264378	38463046	-4.68350360309256e-09
Fexcel_CHR_01_len_57264378	38684382	4.45368889794547e-10
Fexcel_CHR_01_len_57264378	38963434	9.93670426804116e-10
Fexcel_CHR_01_len_57264378	38981101	-2.67237572844278e-09
Fexcel_CHR_01_len_57264378	38987489	-2.53144583814759e-09
Fexcel_CHR_01_len_57264378	38987501	-1.79764530642852e-09
Fexcel_CHR_01_len_57264378	38989947	1.86272759568486e-09
Fexcel_CHR_01_len_57264378	39470767	1.39288538537938e-09
Fexcel_CHR_01_len_57264378	39546692	-6.75217817015487e-09
Fexcel_CHR_01_len_57264378	40165697	-3.54125359644931e-10
Fexcel_CHR_01_len_57264378	40368061	1.23152854874233e-09
Fexcel_CHR_01_len_57264378	40406747	-3.23723265977468e-10
Fexcel_CHR_01_len_57264378	40438526	-2.7454956317575e-09
Fexcel_CHR_01_len_57264378	40597345	-2.83979699905918e-09
Fexcel_CHR_01_len_57264378	40654091	-2.08719870348602e-10
Fexcel_CHR_01_len_57264378	41010359	1.46855276565886e-09
Fexcel_CHR_01_len_57264378	41192103	-5.33253463539583e-09
Fexcel_CHR_01_len_57264378	41202474	-7.67255222761146e-09
Fexcel_CHR_01_len_57264378	41202539	-2.00177680216101e-09
Fexcel_CHR_01_len_57264378	41244567	3.0053627160862e-09
Fexcel_CHR_01_len_57264378	41244596	-1.33985355625579e-09
Fexcel_CHR_01_len_57264378	41630102	9.63427391205115e-10
Fexcel_CHR_01_len_57264378	42107214	2.27833301385058e-09
Fexcel_CHR_01_len_57264378	42107263	2.24601469538919e-09
Fexcel_CHR_01_len_57264378	42506789	2.8865814199443e-09
Fexcel_CHR_01_len_57264378	42506901	3.5858331701787e-10
Fexcel_CHR_01_len_57264378	42610822	-1.19674337423319e-12
Fexcel_CHR_01_len_57264378	42610871	-2.38417682452871e-09
Fexcel_CHR_01_len_57264378	42665724	1.73497501653158e-09
Fexcel_CHR_01_len_57264378	42751707	-2.56194562958123e-10
Fexcel_CHR_01_len_57264378	42758681	5.51609161184773e-10
Fexcel_CHR_01_len_57264378	42943511	-2.67216319864247e-09
Fexcel_CHR_01_len_57264378	43254856	1.05997086957325e-09
Fexcel_CHR_01_len_57264378	43737337	-4.81321087677267e-09
Fexcel_CHR_01_len_57264378	43784160	1.24321944122203e-09
Fexcel_CHR_01_len_57264378	44036382	2.2085576633524e-09
Fexcel_CHR_01_len_57264378	44159492	-6.84463798466897e-10
Fexcel_CHR_01_len_57264378	44167798	5.76749500829284e-09
Fexcel_CHR_01_len_57264378	44446315	4.81643303371617e-09
Fexcel_CHR_01_len_57264378	44499936	2.91079397727545e-09
Fexcel_CHR_01_len_57264378	44509947	-2.91585212465136e-09
Fexcel_CHR_01_len_57264378	44553261	-1.43903040312511e-09
Fexcel_CHR_01_len_57264378	45222646	2.57259953406064e-09
Fexcel_CHR_01_len_57264378	45678987	-2.08893357927799e-09
Fexcel_CHR_01_len_57264378	45955542	2.11155371642398e-09
Fexcel_CHR_01_len_57264378	46002607	-8.75863092000653e-10
Fexcel_CHR_01_len_57264378	46445313	-9.53064963470433e-10
Fexcel_CHR_01_len_57264378	46552803	-1.51912425627787e-09
Fexcel_CHR_01_len_57264378	46610946	-1.11957801338103e-09
Fexcel_CHR_01_len_57264378	46611231	-1.28917383453438e-09
Fexcel_CHR_01_len_57264378	46611252	1.89972468098024e-09
Fexcel_CHR_01_len_57264378	46703133	1.56370580940068e-09
Fexcel_CHR_01_len_57264378	46704682	-1.29200265426822e-10
Fexcel_CHR_01_len_57264378	46704841	2.15421794618795e-09
Fexcel_CHR_01_len_57264378	46704855	1.72265561815986e-09
Fexcel_CHR_01_len_57264378	46754086	3.4646683080173e-10
Fexcel_CHR_01_len_57264378	46754266	3.89272035371193e-09
Fexcel_CHR_01_len_57264378	46754267	1.43828879078352e-09
Fexcel_CHR_01_len_57264378	46798358	-1.67164656611075e-09
Fexcel_CHR_01_len_57264378	46798419	-1.67529449040867e-09
Fexcel_CHR_01_len_57264378	46821254	8.33966508987848e-10
Fexcel_CHR_01_len_57264378	47187210	1.62899343625586e-09
Fexcel_CHR_01_len_57264378	47363740	9.45743618952829e-10
Fexcel_CHR_01_len_57264378	47459917	7.60749036254595e-10
Fexcel_CHR_01_len_57264378	48017631	9.90075974224126e-10
Fexcel_CHR_01_len_57264378	48323045	-1.83816980160557e-09
Fexcel_CHR_01_len_57264378	48686739	2.37181059092152e-10
Fexcel_CHR_01_len_57264378	49340447	-3.10106070851672e-09
Fexcel_CHR_01_len_57264378	49402192	-3.63792809448687e-09
Fexcel_CHR_01_len_57264378	49541575	-2.94119480984958e-09
Fexcel_CHR_01_len_57264378	49561327	2.16428335763942e-09
Fexcel_CHR_01_len_57264378	50365102	3.60033396314786e-09
Fexcel_CHR_01_len_57264378	50393050	-1.38414460196021e-09
Fexcel_CHR_01_len_57264378	50393063	-1.57762772746859e-09
Fexcel_CHR_01_len_57264378	50437699	-2.42889190104904e-09
Fexcel_CHR_01_len_57264378	50462472	-2.18038850093964e-09
Fexcel_CHR_01_len_57264378	50462698	-1.87819916881553e-10
Fexcel_CHR_01_len_57264378	50462701	2.12571172214851e-09
Fexcel_CHR_01_len_57264378	50891409	2.91012494864461e-09
Fexcel_CHR_01_len_57264378	50914174	-6.1590669967818e-09
Fexcel_CHR_01_len_57264378	51132922	2.26601885749233e-09
Fexcel_CHR_01_len_57264378	51339890	-4.50596398252222e-09
Fexcel_CHR_01_len_57264378	51929713	3.50524157179335e-09
Fexcel_CHR_01_len_57264378	52405110	2.19904154022253e-09
Fexcel_CHR_01_len_57264378	52429124	-2.15772589136281e-10
Fexcel_CHR_01_len_57264378	52638593	-1.99991701836402e-09
Fexcel_CHR_01_len_57264378	52783840	5.38909645332006e-09
Fexcel_CHR_01_len_57264378	52792889	-9.60190425821796e-10
Fexcel_CHR_01_len_57264378	53891620	1.35674785983318e-10
Fexcel_CHR_01_len_57264378	53891751	1.89853125404204e-09
Fexcel_CHR_01_len_57264378	53891782	-5.2131724951374e-09
Fexcel_CHR_01_len_57264378	53914814	-2.82263848470019e-09
Fexcel_CHR_01_len_57264378	54172760	4.9168887262328e-09
Fexcel_CHR_01_len_57264378	54211462	4.65242552011534e-10
Fexcel_CHR_01_len_57264378	54212345	-1.00893176119581e-09
Fexcel_CHR_01_len_57264378	54360415	3.25283758104587e-11
Fexcel_CHR_01_len_57264378	54427147	-1.73196041330515e-10
Fexcel_CHR_01_len_57264378	54657019	-9.4659689037118e-10
Fexcel_CHR_01_len_57264378	54934693	-2.7718389205216e-09
Fexcel_CHR_01_len_57264378	54951397	-1.02276181399579e-09
Fexcel_CHR_01_len_57264378	55085454	4.52992864590547e-10
Fexcel_CHR_01_len_57264378	55272405	5.32946848709251e-10
Fexcel_CHR_01_len_57264378	55309821	1.69993796266936e-09
Fexcel_CHR_01_len_57264378	55650398	1.30325794331882e-09
Fexcel_CHR_01_len_57264378	56202418	-1.1051109271336e-10
Fexcel_CHR_01_len_57264378	56202460	-5.49904641641103e-09
Fexcel_CHR_01_len_57264378	56202583	9.76465251700987e-10
Fexcel_CHR_01_len_57264378	56202632	-5.25257893883008e-09
Fexcel_CHR_01_len_57264378	56350613	5.31749554885069e-09
Fexcel_CHR_01_len_57264378	56533211	-2.04475191173444e-09
Fexcel_CHR_01_len_57264378	56566023	5.82497805403268e-10
Fexcel_CHR_01_len_57264378	56864545	-2.93191344362704e-10
Fexcel_CHR_01_len_57264378	56876349	-2.16603154821788e-09
Fexcel_CHR_02_len_50512930	324106	-1.41929906140077e-09
Fexcel_CHR_02_len_50512930	324156	-7.66970570236126e-10
Fexcel_CHR_02_len_50512930	508377	-3.14764264625836e-09
Fexcel_CHR_02_len_50512930	879743	-3.13767869457526e-11
Fexcel_CHR_02_len_50512930	943896	4.00846451186982e-09
Fexcel_CHR_02_len_50512930	984462	2.08600544074067e-09
Fexcel_CHR_02_len_50512930	1028692	1.5494065848794e-09
Fexcel_CHR_02_len_50512930	1096748	3.65789546317741e-10
Fexcel_CHR_02_len_50512930	1212860	3.13625953191802e-09
Fexcel_CHR_02_len_50512930	1228821	1.77205428301867e-09
Fexcel_CHR_02_len_50512930	1580146	1.82544536767541e-09
Fexcel_CHR_02_len_50512930	1773968	-3.25062725554049e-09
Fexcel_CHR_02_len_50512930	1817840	5.97443936275873e-10
Fexcel_CHR_02_len_50512930	1922426	-4.7436156810499e-10
Fexcel_CHR_02_len_50512930	1977911	-8.2918150708108e-10
Fexcel_CHR_02_len_50512930	1990636	3.37573868215613e-09
Fexcel_CHR_02_len_50512930	2080142	1.9874248762357e-09
Fexcel_CHR_02_len_50512930	2135575	-9.33716264763934e-10
Fexcel_CHR_02_len_50512930	2363060	-7.56383689505892e-10
Fexcel_CHR_02_len_50512930	2370891	2.64751486206976e-11
Fexcel_CHR_02_len_50512930	2484154	1.09595486238112e-10
Fexcel_CHR_02_len_50512930	2484165	1.15904553431411e-09
Fexcel_CHR_02_len_50512930	2484173	3.44350711445452e-09
Fexcel_CHR_02_len_50512930	2779943	-2.55664804645592e-10
Fexcel_CHR_02_len_50512930	2885260	1.68660602641738e-09
Fexcel_CHR_02_len_50512930	2912712	4.79263710069927e-10
Fexcel_CHR_02_len_50512930	3014712	-1.14830295422575e-09
Fexcel_CHR_02_len_50512930	3324421	-3.01886953089460e-09
Fexcel_CHR_02_len_50512930	3394169	3.4687073181426e-09
Fexcel_CHR_02_len_50512930	3753566	-2.95934034336185e-09
Fexcel_CHR_02_len_50512930	3825398	1.66329053141621e-09
Fexcel_CHR_02_len_50512930	3994347	3.18917399891929e-09
Fexcel_CHR_02_len_50512930	4363093	-1.99725083025853e-09
Fexcel_CHR_02_len_50512930	4397420	1.90432639955581e-09
Fexcel_CHR_02_len_50512930	4524846	1.11663898795269e-09
Fexcel_CHR_02_len_50512930	4525530	1.47983641132124e-09
Fexcel_CHR_02_len_50512930	4525546	-1.49661278280257e-09
Fexcel_CHR_02_len_50512930	4584184	-1.14049891567035e-09
Fexcel_CHR_02_len_50512930	5588604	1.0489573953595e-09
Fexcel_CHR_02_len_50512930	5748924	1.23480265944414e-09
Fexcel_CHR_02_len_50512930	5771934	2.09141927350946e-10
Fexcel_CHR_02_len_50512930	5777646	-2.20474008467034e-09
Fexcel_CHR_02_len_50512930	6252377	-6.38099039081619e-09
Fexcel_CHR_02_len_50512930	6354902	7.52978747422004e-10
Fexcel_CHR_02_len_50512930	6657662	-1.68609383807094e-09
Fexcel_CHR_02_len_50512930	6736789	-4.64128148055774e-10
Fexcel_CHR_02_len_50512930	6832196	-2.41450418363884e-09
Fexcel_CHR_02_len_50512930	7177665	7.2337257218155e-11
Fexcel_CHR_02_len_50512930	7177676	2.02646459676987e-09
Fexcel_CHR_02_len_50512930	7275174	5.60024369248825e-10
Fexcel_CHR_02_len_50512930	7483600	6.8629465805669e-11
Fexcel_CHR_02_len_50512930	7509426	1.14171293964489e-09
Fexcel_CHR_02_len_50512930	7587658	2.95535582667624e-09
Fexcel_CHR_02_len_50512930	7619726	4.32982534882367e-09
Fexcel_CHR_02_len_50512930	7652767	-1.82528642059974e-10
Fexcel_CHR_02_len_50512930	8067045	-3.1818000672917e-09
Fexcel_CHR_02_len_50512930	8214676	2.31078947891157e-09
Fexcel_CHR_02_len_50512930	8276536	2.31417882388102e-09
Fexcel_CHR_02_len_50512930	8513187	-1.898167414204e-09
Fexcel_CHR_02_len_50512930	8525530	2.47416433550758e-09
Fexcel_CHR_02_len_50512930	8550411	1.96816587215789e-09
Fexcel_CHR_02_len_50512930	8550448	1.47176358465313e-09
Fexcel_CHR_02_len_50512930	8787423	2.15863894727354e-09
Fexcel_CHR_02_len_50512930	8787438	-4.2332255945755e-09
Fexcel_CHR_02_len_50512930	9136336	-4.56009268727444e-09
Fexcel_CHR_02_len_50512930	9439171	-1.32904368904161e-09
Fexcel_CHR_02_len_50512930	9537024	2.42801135268624e-09
Fexcel_CHR_02_len_50512930	9672493	-1.40552677090848e-09
Fexcel_CHR_02_len_50512930	9996090	1.34602064184549e-09
Fexcel_CHR_02_len_50512930	10040508	-4.19171698423124e-10
Fexcel_CHR_02_len_50512930	10266699	7.95951578356662e-10
Fexcel_CHR_02_len_50512930	10266762	-2.10169314289754e-10
Fexcel_CHR_02_len_50512930	10268090	-6.36220280027968e-10
Fexcel_CHR_02_len_50512930	10435704	7.47045690674581e-11
Fexcel_CHR_02_len_50512930	10435741	-2.97161180865887e-09
Fexcel_CHR_02_len_50512930	10471938	4.68927140064898e-10
Fexcel_CHR_02_len_50512930	10552380	-2.04693927605182e-09
Fexcel_CHR_02_len_50512930	10610634	1.09673192867048e-09
Fexcel_CHR_02_len_50512930	10681341	-5.32394255781947e-10
Fexcel_CHR_02_len_50512930	10687831	2.51335896304134e-11
Fexcel_CHR_02_len_50512930	10916910	8.98905611065931e-10
Fexcel_CHR_02_len_50512930	10917940	-7.99309893601951e-10
Fexcel_CHR_02_len_50512930	11123123	-2.80348631253627e-09
Fexcel_CHR_02_len_50512930	11140969	-1.8812664656443e-09
Fexcel_CHR_02_len_50512930	11276200	-1.45876412196e-09
Fexcel_CHR_02_len_50512930	11276230	-2.0771448034631e-09
Fexcel_CHR_02_len_50512930	11339837	-6.27914337554019e-10
Fexcel_CHR_02_len_50512930	11357750	3.56071188225763e-09
Fexcel_CHR_02_len_50512930	11357752	-3.06265393792881e-09
Fexcel_CHR_02_len_50512930	11544459	-2.16697972284035e-09
Fexcel_CHR_02_len_50512930	12124630	4.29098844522796e-10
Fexcel_CHR_02_len_50512930	12214595	9.2131778604078e-10
Fexcel_CHR_02_len_50512930	12375749	4.66342354663429e-09
Fexcel_CHR_02_len_50512930	12984425	-6.08441777216713e-10
Fexcel_CHR_02_len_50512930	12984746	-2.5401817470059e-09
Fexcel_CHR_02_len_50512930	12986423	-6.78388598167023e-09
Fexcel_CHR_02_len_50512930	13093363	5.15406793567418e-10
Fexcel_CHR_02_len_50512930	13220960	-3.44857227190927e-09
Fexcel_CHR_02_len_50512930	13268583	-1.40425644973969e-09
Fexcel_CHR_02_len_50512930	13302550	-1.90724557435493e-09
Fexcel_CHR_02_len_50512930	13302564	-2.48356499208594e-09
Fexcel_CHR_02_len_50512930	13311586	-1.18883134294553e-09
Fexcel_CHR_02_len_50512930	13620008	5.72871869644940e-09
Fexcel_CHR_02_len_50512930	13724195	-1.0305808120663e-09
Fexcel_CHR_02_len_50512930	13724205	-3.87831643118922e-11
Fexcel_CHR_02_len_50512930	13724517	-3.75114460897955e-10
Fexcel_CHR_02_len_50512930	13732538	1.27806235153067e-09
Fexcel_CHR_02_len_50512930	13897133	1.3929602724993e-08
Fexcel_CHR_02_len_50512930	13900629	2.18845020503551e-09
Fexcel_CHR_02_len_50512930	13900631	-2.59795954339304e-09
Fexcel_CHR_02_len_50512930	13927862	1.05205144299189e-09
Fexcel_CHR_02_len_50512930	13969004	4.2950000245117e-09
Fexcel_CHR_02_len_50512930	14067767	5.44961973459926e-09
Fexcel_CHR_02_len_50512930	14067805	1.51167811748638e-10
Fexcel_CHR_02_len_50512930	14407844	2.95654784912816e-09
Fexcel_CHR_02_len_50512930	14433840	-2.05610171742406e-09
Fexcel_CHR_02_len_50512930	14611031	3.99012024649481e-11
Fexcel_CHR_02_len_50512930	14773043	3.63015384155855e-09
Fexcel_CHR_02_len_50512930	14780626	-1.85471854030778e-09
Fexcel_CHR_02_len_50512930	14895726	1.67363204789319e-09
Fexcel_CHR_02_len_50512930	15020771	-1.94804494365725e-09
Fexcel_CHR_02_len_50512930	15195955	-3.38610810335218e-09
Fexcel_CHR_02_len_50512930	15195956	1.66977442482239e-09
Fexcel_CHR_02_len_50512930	15195964	2.9028749490353e-11
Fexcel_CHR_02_len_50512930	15703831	-3.74171157976414e-09
Fexcel_CHR_02_len_50512930	15703844	-2.32453938517627e-09
Fexcel_CHR_02_len_50512930	15778708	-1.04161839288042e-09
Fexcel_CHR_02_len_50512930	15778731	1.36245795736916e-09
Fexcel_CHR_02_len_50512930	15778802	3.65987953001558e-10
Fexcel_CHR_02_len_50512930	16248157	-1.20627885372590e-09
Fexcel_CHR_02_len_50512930	16248184	3.12380677540043e-09
Fexcel_CHR_02_len_50512930	16635313	-2.29663223116403e-09
Fexcel_CHR_02_len_50512930	16651923	2.55548165900145e-09
Fexcel_CHR_02_len_50512930	16977084	9.72193934115666e-10
Fexcel_CHR_02_len_50512930	17081105	-2.00020502489251e-12
Fexcel_CHR_02_len_50512930	17121571	5.99877566374812e-10
Fexcel_CHR_02_len_50512930	17190416	-4.70650941295297e-09
Fexcel_CHR_02_len_50512930	17327635	-4.84788505249677e-10
Fexcel_CHR_02_len_50512930	17352974	-1.20639765905551e-09
Fexcel_CHR_02_len_50512930	17856643	-5.51980553668249e-10
Fexcel_CHR_02_len_50512930	18008118	-1.56472372407295e-09
Fexcel_CHR_02_len_50512930	18536998	-1.28074947404099e-09
Fexcel_CHR_02_len_50512930	18539729	2.59931360631809e-09
Fexcel_CHR_02_len_50512930	18610314	-1.13599976173336e-09
Fexcel_CHR_02_len_50512930	18644233	-2.53093261648661e-09
Fexcel_CHR_02_len_50512930	18644262	-1.62629017031799e-10
Fexcel_CHR_02_len_50512930	18673759	-1.39763426875902e-10
Fexcel_CHR_02_len_50512930	18777964	-1.91356436998907e-09
Fexcel_CHR_02_len_50512930	18872418	-8.53387090089816e-10
Fexcel_CHR_02_len_50512930	18954487	-8.65421088421224e-10
Fexcel_CHR_02_len_50512930	19498604	-4.10963830082109e-09
Fexcel_CHR_02_len_50512930	19505443	-6.61663731061199e-11
Fexcel_CHR_02_len_50512930	19675504	-5.63210134451355e-10
Fexcel_CHR_02_len_50512930	19800892	2.30206468380465e-09
Fexcel_CHR_02_len_50512930	20126783	-3.2665110916659e-09
Fexcel_CHR_02_len_50512930	20126790	2.89301440708e-09
Fexcel_CHR_02_len_50512930	20195335	-2.40647091532013e-09
Fexcel_CHR_02_len_50512930	20195773	1.12123252995781e-09
Fexcel_CHR_02_len_50512930	20336357	1.10309723429757e-09
Fexcel_CHR_02_len_50512930	20434923	5.26184339226273e-09
Fexcel_CHR_02_len_50512930	20451997	2.75578516290917e-09
Fexcel_CHR_02_len_50512930	20538546	1.32738227111927e-09
Fexcel_CHR_02_len_50512930	20734234	-5.55578597652036e-10
Fexcel_CHR_02_len_50512930	20768057	-1.74192100015747e-09
Fexcel_CHR_02_len_50512930	20824211	4.24054000943964e-09
Fexcel_CHR_02_len_50512930	20969196	-2.56656745497036e-09
Fexcel_CHR_02_len_50512930	21171265	1.29342578848945e-10
Fexcel_CHR_02_len_50512930	21193457	-1.05086530684188e-09
Fexcel_CHR_02_len_50512930	21388240	-1.72571135091132e-09
Fexcel_CHR_02_len_50512930	21450759	1.48743618026971e-09
Fexcel_CHR_02_len_50512930	21687239	3.25211264520422e-09
Fexcel_CHR_02_len_50512930	21739745	-9.60894867390734e-10
Fexcel_CHR_02_len_50512930	21835575	-2.30304366449229e-09
Fexcel_CHR_02_len_50512930	21835609	3.85903878540471e-09
Fexcel_CHR_02_len_50512930	21985559	-2.92739528677566e-09
Fexcel_CHR_02_len_50512930	21985727	-5.72309334713544e-10
Fexcel_CHR_02_len_50512930	22002655	9.21740826976338e-09
Fexcel_CHR_02_len_50512930	22007162	2.75225700304855e-09
Fexcel_CHR_02_len_50512930	22113603	1.18580286789565e-09
Fexcel_CHR_02_len_50512930	22113617	9.73008535692259e-10
Fexcel_CHR_02_len_50512930	22497137	-5.89845708675285e-10
Fexcel_CHR_02_len_50512930	22881825	-2.99499515746197e-09
Fexcel_CHR_02_len_50512930	22881915	-3.2066380124464e-09
Fexcel_CHR_02_len_50512930	23066732	2.3849684819961e-09
Fexcel_CHR_02_len_50512930	23485267	-2.1600178160179e-09
Fexcel_CHR_02_len_50512930	23874990	5.42345800156587e-10
Fexcel_CHR_02_len_50512930	24136150	3.02205365643427e-10
Fexcel_CHR_02_len_50512930	24136151	3.99398321830759e-09
Fexcel_CHR_02_len_50512930	24570504	2.46285366248977e-09
Fexcel_CHR_02_len_50512930	24982443	-2.32070525001208e-09
Fexcel_CHR_02_len_50512930	25090837	-3.23999535028232e-09
Fexcel_CHR_02_len_50512930	25189551	-6.30424184587184e-09
Fexcel_CHR_02_len_50512930	25324613	2.35431631522741e-10
Fexcel_CHR_02_len_50512930	25529437	-3.05142762508587e-09
Fexcel_CHR_02_len_50512930	25680076	3.26009543413435e-09
Fexcel_CHR_02_len_50512930	25903156	-2.90825694788579e-09
Fexcel_CHR_02_len_50512930	26374050	2.52501857523019e-09
Fexcel_CHR_02_len_50512930	26790045	1.38020097185559e-09
Fexcel_CHR_02_len_50512930	26790068	-3.03999446058293e-09
Fexcel_CHR_02_len_50512930	26864025	1.09115913790938e-09
Fexcel_CHR_02_len_50512930	27056183	1.45702165672755e-09
Fexcel_CHR_02_len_50512930	27736908	1.06848822887605e-09
Fexcel_CHR_02_len_50512930	27749142	8.42155956577364e-10
Fexcel_CHR_02_len_50512930	28846381	-2.62434708933886e-09
Fexcel_CHR_02_len_50512930	29098959	3.90009808225985e-09
Fexcel_CHR_02_len_50512930	29098984	3.13968056456969e-10
Fexcel_CHR_02_len_50512930	30737783	-5.10389057511316e-09
Fexcel_CHR_02_len_50512930	31007546	3.24261424969242e-10
Fexcel_CHR_02_len_50512930	31260244	-6.34087134626818e-10
Fexcel_CHR_02_len_50512930	31343429	2.51426288858745e-09
Fexcel_CHR_02_len_50512930	32797697	4.17816738898506e-09
Fexcel_CHR_02_len_50512930	32809146	-2.06729249485677e-09
Fexcel_CHR_02_len_50512930	32956456	9.59348071939969e-11
Fexcel_CHR_02_len_50512930	33129726	-3.00583729507943e-09
Fexcel_CHR_02_len_50512930	33129811	-3.31397010090973e-09
Fexcel_CHR_02_len_50512930	33129867	2.11124599894401e-09
Fexcel_CHR_02_len_50512930	33384511	2.07430525484735e-09
Fexcel_CHR_02_len_50512930	33384593	8.43943399948734e-10
Fexcel_CHR_02_len_50512930	33384606	2.81705673905981e-09
Fexcel_CHR_02_len_50512930	33438135	-1.05914958458443e-09
Fexcel_CHR_02_len_50512930	33822168	5.22872106929473e-10
Fexcel_CHR_02_len_50512930	33885833	1.83672680093621e-09
Fexcel_CHR_02_len_50512930	33885856	-2.39382640706136e-09
Fexcel_CHR_02_len_50512930	33894376	-1.69794730531886e-09
Fexcel_CHR_02_len_50512930	34015037	1.07122351438955e-09
Fexcel_CHR_02_len_50512930	34279503	-2.8384285488939e-09
Fexcel_CHR_02_len_50512930	34396863	9.47464771750184e-10
Fexcel_CHR_02_len_50512930	34487068	1.83504437048094e-09
Fexcel_CHR_02_len_50512930	34487380	-3.79893324770648e-09
Fexcel_CHR_02_len_50512930	34572346	3.35548855969593e-09
Fexcel_CHR_02_len_50512930	34640437	-7.43277391974127e-10
Fexcel_CHR_02_len_50512930	34685392	-1.13581533072485e-09
Fexcel_CHR_02_len_50512930	34755775	9.10986240597895e-10
Fexcel_CHR_02_len_50512930	34828377	-1.78374852574526e-10
Fexcel_CHR_02_len_50512930	34868262	1.05883492430601e-10
Fexcel_CHR_02_len_50512930	35171861	4.64608394330095e-11
Fexcel_CHR_02_len_50512930	35562500	-1.14744359345357e-09
Fexcel_CHR_02_len_50512930	35750273	3.53816758807791e-09
Fexcel_CHR_02_len_50512930	35752728	-1.99448587948315e-09
Fexcel_CHR_02_len_50512930	35762885	3.83032955264718e-10
Fexcel_CHR_02_len_50512930	35763011	-7.88279164814946e-09
Fexcel_CHR_02_len_50512930	35845874	-7.01741807396986e-09
Fexcel_CHR_02_len_50512930	35890994	6.02284641615559e-09
Fexcel_CHR_02_len_50512930	35897043	-1.19560010364734e-09
Fexcel_CHR_02_len_50512930	36263052	3.73142671573275e-09
Fexcel_CHR_02_len_50512930	36685347	-2.85940050261935e-09
Fexcel_CHR_02_len_50512930	36826511	-6.99498596461342e-10
Fexcel_CHR_02_len_50512930	36885011	-2.72899579492617e-10
Fexcel_CHR_02_len_50512930	36908754	-1.6185720971997e-10
Fexcel_CHR_02_len_50512930	36908766	-4.62992854392035e-09
Fexcel_CHR_02_len_50512930	36966275	3.89845766181409e-09
Fexcel_CHR_02_len_50512930	36974130	1.714565527119e-10
Fexcel_CHR_02_len_50512930	37139768	-1.64322680391932e-09
Fexcel_CHR_02_len_50512930	37189274	-1.18394133162752e-09
Fexcel_CHR_02_len_50512930	37342187	3.57604882760226e-09
Fexcel_CHR_02_len_50512930	37342220	3.52021107555802e-09
Fexcel_CHR_02_len_50512930	37903041	9.48452217378004e-10
Fexcel_CHR_02_len_50512930	37950667	1.20410824201668e-09
Fexcel_CHR_02_len_50512930	38849950	-2.20620430823928e-09
Fexcel_CHR_02_len_50512930	39142697	-6.23875539719374e-10
Fexcel_CHR_02_len_50512930	39143535	-3.16052842498591e-09
Fexcel_CHR_02_len_50512930	39255442	-2.93142357402893e-09
Fexcel_CHR_02_len_50512930	39255764	-5.67523812548436e-10
Fexcel_CHR_02_len_50512930	39574581	-7.54286533544961e-10
Fexcel_CHR_02_len_50512930	39631126	-1.87593955267906e-09
Fexcel_CHR_02_len_50512930	39703259	1.92561093110273e-09
Fexcel_CHR_02_len_50512930	40479368	-4.88468601143664e-10
Fexcel_CHR_02_len_50512930	40768060	-3.49790222619288e-10
Fexcel_CHR_02_len_50512930	40768299	3.51682046435859e-09
Fexcel_CHR_02_len_50512930	40863555	-3.23517081382883e-09
Fexcel_CHR_02_len_50512930	40893038	6.9138905203145e-10
Fexcel_CHR_02_len_50512930	40971162	1.20027248682386e-09
Fexcel_CHR_02_len_50512930	41244330	-2.70875029702605e-10
Fexcel_CHR_02_len_50512930	41313269	-1.80648403808195e-09
Fexcel_CHR_02_len_50512930	41364016	2.51899780377113e-09
Fexcel_CHR_02_len_50512930	41569420	-5.65547510988972e-10
Fexcel_CHR_02_len_50512930	41996905	-1.4048490846303e-09
Fexcel_CHR_02_len_50512930	41996908	-4.08570721806803e-09
Fexcel_CHR_02_len_50512930	42050972	6.52760945855848e-11
Fexcel_CHR_02_len_50512930	42096621	1.53002643343995e-09
Fexcel_CHR_02_len_50512930	42096667	3.13142419538395e-09
Fexcel_CHR_02_len_50512930	42324619	1.35200041417028e-09
Fexcel_CHR_02_len_50512930	42472454	1.71782212511122e-09
Fexcel_CHR_02_len_50512930	42477743	3.88530486773814e-10
Fexcel_CHR_02_len_50512930	42477777	-2.31811193513855e-09
Fexcel_CHR_02_len_50512930	42710384	-6.28543829818048e-11
Fexcel_CHR_02_len_50512930	42826182	1.3169423031229e-10
Fexcel_CHR_02_len_50512930	43548077	-4.76482683215039e-09
Fexcel_CHR_02_len_50512930	43559162	-1.72395544854973e-09
Fexcel_CHR_02_len_50512930	43690166	-1.95454791094278e-09
Fexcel_CHR_02_len_50512930	43877926	-5.22431175208811e-09
Fexcel_CHR_02_len_50512930	44013142	-3.41590381817227e-09
Fexcel_CHR_02_len_50512930	44013407	2.06820021955422e-09
Fexcel_CHR_02_len_50512930	44084143	-1.52658495153142e-09
Fexcel_CHR_02_len_50512930	44143870	-8.08109735916228e-09
Fexcel_CHR_02_len_50512930	44177921	1.23573353049511e-09
Fexcel_CHR_02_len_50512930	44537298	2.34981000169942e-09
Fexcel_CHR_02_len_50512930	44568922	-2.70905338562766e-09
Fexcel_CHR_02_len_50512930	44568927	3.0986065791208e-09
Fexcel_CHR_02_len_50512930	44880310	-1.00234538434392e-09
Fexcel_CHR_02_len_50512930	45427912	2.10800173002865e-09
Fexcel_CHR_02_len_50512930	45457801	2.63904831984174e-10
Fexcel_CHR_02_len_50512930	45592024	-2.03408319327665e-09
Fexcel_CHR_02_len_50512930	45611695	1.84716305246777e-09
Fexcel_CHR_02_len_50512930	45614966	2.74224623051711e-10
Fexcel_CHR_02_len_50512930	46047269	-1.74284784153857e-09
Fexcel_CHR_02_len_50512930	46207089	-2.98823952058493e-09
Fexcel_CHR_02_len_50512930	46231090	-2.00113155282306e-10
Fexcel_CHR_02_len_50512930	46913951	-1.86244221433431e-09
Fexcel_CHR_02_len_50512930	46914221	2.02285929594018e-09
Fexcel_CHR_02_len_50512930	47212138	6.74982524936287e-09
Fexcel_CHR_02_len_50512930	47652223	-1.48241571460139e-09
Fexcel_CHR_02_len_50512930	47669568	-1.91387075195341e-09
Fexcel_CHR_02_len_50512930	47697930	-6.36739753702262e-09
Fexcel_CHR_02_len_50512930	47891132	-1.59112316868725e-09
Fexcel_CHR_02_len_50512930	48127199	-5.81141941986987e-09
Fexcel_CHR_02_len_50512930	48127208	-5.55959570728591e-09
Fexcel_CHR_02_len_50512930	48164173	-2.45511101789812e-09
Fexcel_CHR_02_len_50512930	48422759	5.81014856306386e-09
Fexcel_CHR_02_len_50512930	48512229	2.67527165677114e-09
Fexcel_CHR_02_len_50512930	48744413	-7.59552180397037e-10
Fexcel_CHR_02_len_50512930	48888395	4.55804265606399e-09
Fexcel_CHR_02_len_50512930	49019975	-1.45371646991741e-10
Fexcel_CHR_02_len_50512930	49583860	9.1429251284402e-11
Fexcel_CHR_02_len_50512930	49597835	2.076901335736e-09
Fexcel_CHR_02_len_50512930	49834424	-4.84033959782453e-10
Fexcel_CHR_02_len_50512930	49834452	2.6825465399052e-09
Fexcel_CHR_02_len_50512930	49845802	-2.17345286718626e-11
Fexcel_CHR_02_len_50512930	49845861	-4.43651887811001e-09
Fexcel_CHR_02_len_50512930	49893261	-6.42705206222473e-09
Fexcel_CHR_02_len_50512930	50472890	3.54907660502911e-10
Fexcel_CHR_03_len_46142683	156872	-6.39999510855328e-10
Fexcel_CHR_03_len_46142683	156904	-2.98285524135396e-09
Fexcel_CHR_03_len_46142683	247535	-4.60921233707912e-10
Fexcel_CHR_03_len_46142683	434847	2.01167094513909e-09
Fexcel_CHR_03_len_46142683	668141	1.07806295916594e-10
Fexcel_CHR_03_len_46142683	800262	8.08383907729327e-11
Fexcel_CHR_03_len_46142683	1055418	1.23316978876302e-09
Fexcel_CHR_03_len_46142683	1144035	-1.75428338918439e-09
Fexcel_CHR_03_len_46142683	1208716	4.11090279671198e-09
Fexcel_CHR_03_len_46142683	1367194	1.58767317406698e-09
Fexcel_CHR_03_len_46142683	1370062	-4.83587782958962e-10
Fexcel_CHR_03_len_46142683	1432448	2.06278285858018e-10
Fexcel_CHR_03_len_46142683	1432751	-2.11192795789956e-09
Fexcel_CHR_03_len_46142683	1562246	2.55428131818112e-09
Fexcel_CHR_03_len_46142683	1562338	-2.94285229659471e-09
Fexcel_CHR_03_len_46142683	1567554	2.63966808851477e-09
Fexcel_CHR_03_len_46142683	2239506	-1.05926135557731e-09
Fexcel_CHR_03_len_46142683	2568281	1.17896486541386e-10
Fexcel_CHR_03_len_46142683	2568439	-9.42301874329859e-10
Fexcel_CHR_03_len_46142683	2648763	-1.58247370722543e-09
Fexcel_CHR_03_len_46142683	3106746	-9.29163754938711e-11
Fexcel_CHR_03_len_46142683	3449640	2.32337071986835e-09
Fexcel_CHR_03_len_46142683	4132954	4.61680081065251e-09
Fexcel_CHR_03_len_46142683	4544478	-1.24166230841474e-09
Fexcel_CHR_03_len_46142683	5133260	-3.51311071017552e-09
Fexcel_CHR_03_len_46142683	5133468	-2.10355755785294e-09
Fexcel_CHR_03_len_46142683	5429386	3.95735538505988e-10
Fexcel_CHR_03_len_46142683	5589033	2.5445389255842e-09
Fexcel_CHR_03_len_46142683	5953004	8.32898256045936e-10
Fexcel_CHR_03_len_46142683	6639340	-2.07294631473803e-09
Fexcel_CHR_03_len_46142683	6782051	4.50832646339755e-09
Fexcel_CHR_03_len_46142683	6782083	-8.71565763801714e-10
Fexcel_CHR_03_len_46142683	6892898	7.77466571323394e-10
Fexcel_CHR_03_len_46142683	6892945	2.43173814792695e-09
Fexcel_CHR_03_len_46142683	6961459	-1.32472091790856e-09
Fexcel_CHR_03_len_46142683	6992048	-1.0780763661689e-10
Fexcel_CHR_03_len_46142683	7252355	4.13248401955721e-09
Fexcel_CHR_03_len_46142683	7629701	2.66236928216452e-09
Fexcel_CHR_03_len_46142683	7924478	6.90469468638036e-10
Fexcel_CHR_03_len_46142683	7971381	1.8220920756393e-09
Fexcel_CHR_03_len_46142683	8205059	1.73665633389453e-09
Fexcel_CHR_03_len_46142683	8205282	1.99340612754531e-09
Fexcel_CHR_03_len_46142683	8269211	-1.57056659829639e-09
Fexcel_CHR_03_len_46142683	8460749	2.69174432584675e-09
Fexcel_CHR_03_len_46142683	8460756	1.13142883382824e-09
Fexcel_CHR_03_len_46142683	8583465	2.79400391858173e-10
Fexcel_CHR_03_len_46142683	8583483	-3.27183680703666e-09
Fexcel_CHR_03_len_46142683	8812296	5.99689366828809e-09
Fexcel_CHR_03_len_46142683	8924848	3.8799677141685e-10
Fexcel_CHR_03_len_46142683	9063493	8.19366466369466e-10
Fexcel_CHR_03_len_46142683	9344548	9.27275241206715e-10
Fexcel_CHR_03_len_46142683	10301339	1.34711354893206e-09
Fexcel_CHR_03_len_46142683	10705961	6.87676681356609e-09
Fexcel_CHR_03_len_46142683	10758132	1.24869673330884e-09
Fexcel_CHR_03_len_46142683	10818463	4.59010744113822e-09
Fexcel_CHR_03_len_46142683	11105700	1.75858675581683e-10
Fexcel_CHR_03_len_46142683	11198681	-1.87213498211026e-09
Fexcel_CHR_03_len_46142683	11597967	-3.27059755003948e-09
Fexcel_CHR_03_len_46142683	11598230	-5.48850786380434e-10
Fexcel_CHR_03_len_46142683	11598341	2.97689392434356e-10
Fexcel_CHR_03_len_46142683	12151436	-2.04116122325384e-09
Fexcel_CHR_03_len_46142683	12650269	3.49500944343937e-09
Fexcel_CHR_03_len_46142683	12869553	7.21142280500214e-09
Fexcel_CHR_03_len_46142683	12869567	5.68843030908022e-10
Fexcel_CHR_03_len_46142683	13225680	-3.40859626989356e-10
Fexcel_CHR_03_len_46142683	13409591	6.42339053567354e-09
Fexcel_CHR_03_len_46142683	13444968	1.01469849411087e-09
Fexcel_CHR_03_len_46142683	13482237	1.2571272003797e-10
Fexcel_CHR_03_len_46142683	13503749	8.13835379447948e-10
Fexcel_CHR_03_len_46142683	13574209	-1.72587440742564e-09
Fexcel_CHR_03_len_46142683	13574987	3.61185810433114e-09
Fexcel_CHR_03_len_46142683	13578337	1.78580087249573e-09
Fexcel_CHR_03_len_46142683	13626468	-3.95841445443219e-10
Fexcel_CHR_03_len_46142683	13811711	-3.19420244201871e-09
Fexcel_CHR_03_len_46142683	13811732	-6.51430449849569e-10
Fexcel_CHR_03_len_46142683	14049467	-7.97279458866466e-12
Fexcel_CHR_03_len_46142683	14286923	4.38427885482843e-10
Fexcel_CHR_03_len_46142683	14287008	-3.69702539127615e-10
Fexcel_CHR_03_len_46142683	14287052	1.08075096426211e-09
Fexcel_CHR_03_len_46142683	14287087	-2.83286104966506e-09
Fexcel_CHR_03_len_46142683	14416864	2.45199596027593e-09
Fexcel_CHR_03_len_46142683	14417093	-2.51326546491892e-09
Fexcel_CHR_03_len_46142683	14870059	-3.1044849384515e-09
Fexcel_CHR_03_len_46142683	14870137	-2.30674419449036e-09
Fexcel_CHR_03_len_46142683	14870398	-9.71968422786517e-10
Fexcel_CHR_03_len_46142683	14888659	8.79785127056569e-10
Fexcel_CHR_03_len_46142683	14904519	-3.41478689843140e-09
Fexcel_CHR_03_len_46142683	15252456	-8.65620892775794e-10
Fexcel_CHR_03_len_46142683	15762304	2.8879433136486e-09
Fexcel_CHR_03_len_46142683	15771009	-2.06041680489618e-09
Fexcel_CHR_03_len_46142683	15782533	-3.77988691458825e-09
Fexcel_CHR_03_len_46142683	15782570	1.88157703549208e-09
Fexcel_CHR_03_len_46142683	16056001	-3.36562225234157e-09
Fexcel_CHR_03_len_46142683	16241005	1.46442503039213e-09
Fexcel_CHR_03_len_46142683	16582648	1.81414496911264e-09
Fexcel_CHR_03_len_46142683	16794201	3.22342818401439e-09
Fexcel_CHR_03_len_46142683	16799413	1.3757861457731e-09
Fexcel_CHR_03_len_46142683	16799416	-9.97325670409424e-11
Fexcel_CHR_03_len_46142683	16799421	4.98243801879207e-09
Fexcel_CHR_03_len_46142683	17008536	5.41113286259456e-09
Fexcel_CHR_03_len_46142683	17128234	-1.15214490574455e-09
Fexcel_CHR_03_len_46142683	17129032	-1.69700877873703e-10
Fexcel_CHR_03_len_46142683	17129063	2.32558336819635e-10
Fexcel_CHR_03_len_46142683	17156267	4.65479934623609e-09
Fexcel_CHR_03_len_46142683	17234558	1.12217662330894e-09
Fexcel_CHR_03_len_46142683	17234572	-7.49905172744978e-10
Fexcel_CHR_03_len_46142683	17255712	-2.74989756693125e-09
Fexcel_CHR_03_len_46142683	17428832	1.74159305970752e-09
Fexcel_CHR_03_len_46142683	18231596	-4.12308650749246e-09
Fexcel_CHR_03_len_46142683	18337840	5.67392861664729e-10
Fexcel_CHR_03_len_46142683	18479650	1.6980873220375e-09
Fexcel_CHR_03_len_46142683	18762289	-6.72475917029111e-09
Fexcel_CHR_03_len_46142683	18854779	1.78202571770432e-09
Fexcel_CHR_03_len_46142683	18859320	2.90869433655654e-10
Fexcel_CHR_03_len_46142683	18859669	2.15448054120582e-09
Fexcel_CHR_03_len_46142683	19250998	-1.79450074906501e-09
Fexcel_CHR_03_len_46142683	19327341	-1.21215300460161e-09
Fexcel_CHR_03_len_46142683	20060705	-1.82267149450628e-09
Fexcel_CHR_03_len_46142683	20060737	-2.33080564311946e-09
Fexcel_CHR_03_len_46142683	20060747	-3.67886666159799e-09
Fexcel_CHR_03_len_46142683	20061128	8.77908223766072e-10
Fexcel_CHR_03_len_46142683	20573120	5.32225013306064e-10
Fexcel_CHR_03_len_46142683	20623498	-5.86900841790365e-09
Fexcel_CHR_03_len_46142683	20630330	5.15846525664719e-10
Fexcel_CHR_03_len_46142683	20630333	-3.84078529407330e-09
Fexcel_CHR_03_len_46142683	20818553	5.77857874259425e-10
Fexcel_CHR_03_len_46142683	20818557	2.18478541226902e-09
Fexcel_CHR_03_len_46142683	20880277	3.49158536277975e-09
Fexcel_CHR_03_len_46142683	21037188	1.06036156079061e-09
Fexcel_CHR_03_len_46142683	21037197	-5.90279374133856e-10
Fexcel_CHR_03_len_46142683	21149521	7.60329884703423e-10
Fexcel_CHR_03_len_46142683	21514508	3.13705135941778e-09
Fexcel_CHR_03_len_46142683	21537431	-7.7528673777823e-10
Fexcel_CHR_03_len_46142683	21733689	1.80067967115595e-09
Fexcel_CHR_03_len_46142683	22044683	-1.21809225390316e-09
Fexcel_CHR_03_len_46142683	22045070	-1.31126779443072e-09
Fexcel_CHR_03_len_46142683	22066255	1.02560601087054e-09
Fexcel_CHR_03_len_46142683	22066599	-1.7469485248021e-09
Fexcel_CHR_03_len_46142683	22277946	1.74502355541815e-09
Fexcel_CHR_03_len_46142683	22434578	-7.96358218992724e-10
Fexcel_CHR_03_len_46142683	22501813	1.73222461052093e-09
Fexcel_CHR_03_len_46142683	22751875	-2.92501434498139e-09
Fexcel_CHR_03_len_46142683	22958066	2.06957546143145e-09
Fexcel_CHR_03_len_46142683	22973276	2.92177893579487e-09
Fexcel_CHR_03_len_46142683	23197824	1.09005736462794e-09
Fexcel_CHR_03_len_46142683	23197849	-7.3518603903336e-10
Fexcel_CHR_03_len_46142683	23197903	3.27778219116224e-09
Fexcel_CHR_03_len_46142683	23261175	-1.43833891393679e-09
Fexcel_CHR_03_len_46142683	23261215	-2.88668755403484e-10
Fexcel_CHR_03_len_46142683	23387147	-2.42462009128722e-09
Fexcel_CHR_03_len_46142683	23412505	-6.53677138564455e-09
Fexcel_CHR_03_len_46142683	23637746	-5.09877039102888e-11
Fexcel_CHR_03_len_46142683	23638051	1.79045345183477e-09
Fexcel_CHR_03_len_46142683	23987109	4.19650701353359e-10
Fexcel_CHR_03_len_46142683	24024090	-7.30014290164672e-09
Fexcel_CHR_03_len_46142683	24179721	2.53622085988869e-10
Fexcel_CHR_03_len_46142683	24210219	3.3477611385473e-09
Fexcel_CHR_03_len_46142683	24571508	-2.57605712198916e-09
Fexcel_CHR_03_len_46142683	24656527	8.31837055715173e-10
Fexcel_CHR_03_len_46142683	24786332	7.82351934228802e-10
Fexcel_CHR_03_len_46142683	24793463	1.43257968337809e-09
Fexcel_CHR_03_len_46142683	24952091	2.41138227556244e-09
Fexcel_CHR_03_len_46142683	24967688	1.5839473075425e-10
Fexcel_CHR_03_len_46142683	25414742	1.00293178466183e-09
Fexcel_CHR_03_len_46142683	25723124	6.60509174873345e-09
Fexcel_CHR_03_len_46142683	25778713	1.0936162857089e-09
Fexcel_CHR_03_len_46142683	25891993	3.75439338811657e-10
Fexcel_CHR_03_len_46142683	25939592	1.11347161233334e-10
Fexcel_CHR_03_len_46142683	25949115	1.06452562200833e-09
Fexcel_CHR_03_len_46142683	25949362	1.00914166271518e-08
Fexcel_CHR_03_len_46142683	25975681	4.98231271905467e-09
Fexcel_CHR_03_len_46142683	26013765	5.55344831377853e-09
Fexcel_CHR_03_len_46142683	26130993	-1.071208882935e-09
Fexcel_CHR_03_len_46142683	26617159	2.08412196954951e-09
Fexcel_CHR_03_len_46142683	26617381	1.35568693776438e-09
Fexcel_CHR_03_len_46142683	26766738	1.67782331794207e-09
Fexcel_CHR_03_len_46142683	26897828	-4.31390427573078e-09
Fexcel_CHR_03_len_46142683	26897842	5.01999465940883e-09
Fexcel_CHR_03_len_46142683	26917652	-2.06825400352405e-09
Fexcel_CHR_03_len_46142683	27303661	-7.56282612018758e-10
Fexcel_CHR_03_len_46142683	27624463	-1.95140732902735e-09
Fexcel_CHR_03_len_46142683	27624496	3.8650864926219e-09
Fexcel_CHR_03_len_46142683	27636382	-1.15485664059539e-09
Fexcel_CHR_03_len_46142683	27650241	2.71596743483872e-12
Fexcel_CHR_03_len_46142683	27689234	-7.07342784659524e-09
Fexcel_CHR_03_len_46142683	27691902	1.73338656766307e-09
Fexcel_CHR_03_len_46142683	27716198	8.47312731154554e-10
Fexcel_CHR_03_len_46142683	27716233	-8.85168952156681e-10
Fexcel_CHR_03_len_46142683	27716290	-5.33234166671073e-10
Fexcel_CHR_03_len_46142683	27791908	-1.50075243803872e-09
Fexcel_CHR_03_len_46142683	27812322	-5.70657060525814e-10
Fexcel_CHR_03_len_46142683	28032104	-5.87137457101672e-10
Fexcel_CHR_03_len_46142683	28065029	3.66285132472852e-09
Fexcel_CHR_03_len_46142683	28116296	3.37553608869611e-09
Fexcel_CHR_03_len_46142683	28116302	6.76408895592389e-09
Fexcel_CHR_03_len_46142683	28436065	1.28595052611005e-11
Fexcel_CHR_03_len_46142683	28436258	-5.36746457184813e-10
Fexcel_CHR_03_len_46142683	28465448	-1.15224293841043e-09
Fexcel_CHR_03_len_46142683	28503193	-6.20442412327752e-09
Fexcel_CHR_03_len_46142683	28537489	7.85818493726603e-10
Fexcel_CHR_03_len_46142683	28644633	2.38444687516088e-09
Fexcel_CHR_03_len_46142683	28706449	6.74881682383999e-09
Fexcel_CHR_03_len_46142683	28706463	3.27157947347374e-09
Fexcel_CHR_03_len_46142683	28999312	-1.0909451181167e-09
Fexcel_CHR_03_len_46142683	28999351	2.63548498351223e-09
Fexcel_CHR_03_len_46142683	29114583	-2.25397542928055e-09
Fexcel_CHR_03_len_46142683	29114670	2.59644455506382e-09
Fexcel_CHR_03_len_46142683	29114955	3.50672154299776e-10
Fexcel_CHR_03_len_46142683	29368271	-2.48674226569298e-09
Fexcel_CHR_03_len_46142683	29368317	1.18730957563688e-09
Fexcel_CHR_03_len_46142683	29368329	4.3738839717889e-09
Fexcel_CHR_03_len_46142683	29368331	-2.7351219596156e-09
Fexcel_CHR_03_len_46142683	29368354	2.00717740682018e-10
Fexcel_CHR_03_len_46142683	29483951	-4.83373755890737e-10
Fexcel_CHR_03_len_46142683	29560848	-2.67531285527075e-09
Fexcel_CHR_03_len_46142683	29752461	-9.7442700492076e-11
Fexcel_CHR_03_len_46142683	29972341	-7.74415791699473e-11
Fexcel_CHR_03_len_46142683	29972354	5.66550766389421e-10
Fexcel_CHR_03_len_46142683	30184088	2.34258785489402e-09
Fexcel_CHR_03_len_46142683	30296739	5.39428120472893e-09
Fexcel_CHR_03_len_46142683	30524969	5.282413632136e-10
Fexcel_CHR_03_len_46142683	30525021	-2.39586553898395e-10
Fexcel_CHR_03_len_46142683	31007729	-7.82491408230255e-10
Fexcel_CHR_03_len_46142683	31456550	-2.73769757264421e-09
Fexcel_CHR_03_len_46142683	31498257	-2.53276449215749e-10
Fexcel_CHR_03_len_46142683	31806258	9.90000502799087e-10
Fexcel_CHR_03_len_46142683	31806317	-7.54244766549575e-10
Fexcel_CHR_03_len_46142683	32427812	3.49759098127366e-09
Fexcel_CHR_03_len_46142683	32427824	-2.79002837014378e-09
Fexcel_CHR_03_len_46142683	32427993	2.93351582452255e-09
Fexcel_CHR_03_len_46142683	32434726	1.40029596429525e-09
Fexcel_CHR_03_len_46142683	32521945	-3.79833326621012e-09
Fexcel_CHR_03_len_46142683	32663851	-2.27729686438959e-09
Fexcel_CHR_03_len_46142683	32700860	1.1658888452713e-09
Fexcel_CHR_03_len_46142683	32739804	1.44705519443152e-09
Fexcel_CHR_03_len_46142683	32739876	-1.71719065134988e-09
Fexcel_CHR_03_len_46142683	32820091	-2.16855632881663e-09
Fexcel_CHR_03_len_46142683	33103212	2.79992112228344e-09
Fexcel_CHR_03_len_46142683	33411737	5.19278676595283e-09
Fexcel_CHR_03_len_46142683	33419080	-4.57540842550531e-11
Fexcel_CHR_03_len_46142683	33998011	-8.84772206513977e-10
Fexcel_CHR_03_len_46142683	34056022	6.11038177435112e-09
Fexcel_CHR_03_len_46142683	34079301	-2.97114797290887e-09
Fexcel_CHR_03_len_46142683	34479603	1.21453493906835e-09
Fexcel_CHR_03_len_46142683	34487042	5.59280038662891e-09
Fexcel_CHR_03_len_46142683	34511550	1.45552470668851e-09
Fexcel_CHR_03_len_46142683	34537877	2.21873758460354e-09
Fexcel_CHR_03_len_46142683	34537879	3.60942852299246e-09
Fexcel_CHR_03_len_46142683	34870003	5.53246829532205e-11
Fexcel_CHR_03_len_46142683	34870233	1.0403178247733e-09
Fexcel_CHR_03_len_46142683	35050705	1.65267543822598e-09
Fexcel_CHR_03_len_46142683	35125682	1.12500049597026e-09
Fexcel_CHR_03_len_46142683	35125688	-8.92841069754312e-10
Fexcel_CHR_03_len_46142683	35247413	-1.64026748789935e-09
Fexcel_CHR_03_len_46142683	35279012	2.63354129876397e-09
Fexcel_CHR_03_len_46142683	35299209	-1.30893943406519e-09
Fexcel_CHR_03_len_46142683	35333431	-2.04345036912757e-09
Fexcel_CHR_03_len_46142683	35400087	2.38700446288833e-10
Fexcel_CHR_03_len_46142683	35416938	-1.77432213857335e-09
Fexcel_CHR_03_len_46142683	35611684	1.63753849133414e-10
Fexcel_CHR_03_len_46142683	35701695	-1.94148354638804e-09
Fexcel_CHR_03_len_46142683	36360542	-1.37316139360558e-09
Fexcel_CHR_03_len_46142683	36591844	3.21611325314254e-10
Fexcel_CHR_03_len_46142683	36591856	4.30148021471993e-10
Fexcel_CHR_03_len_46142683	37129607	-1.14539781857986e-09
Fexcel_CHR_03_len_46142683	37129608	-1.12499441768388e-09
Fexcel_CHR_03_len_46142683	37271778	6.57479685398965e-09
Fexcel_CHR_03_len_46142683	37350658	-8.93534392210718e-10
Fexcel_CHR_03_len_46142683	38061384	-1.17778917885064e-11
Fexcel_CHR_03_len_46142683	38206670	2.66303799994781e-09
Fexcel_CHR_03_len_46142683	38271260	2.23824327284969e-09
Fexcel_CHR_03_len_46142683	38569499	5.20842868967755e-10
Fexcel_CHR_03_len_46142683	38569517	-1.37225808844547e-10
Fexcel_CHR_03_len_46142683	38967042	1.06877597229559e-09
Fexcel_CHR_03_len_46142683	39031532	1.05835593152192e-09
Fexcel_CHR_03_len_46142683	39186296	1.01796771238425e-09
Fexcel_CHR_03_len_46142683	39783960	-2.21053033877532e-09
Fexcel_CHR_03_len_46142683	39801677	-5.07600401091284e-09
Fexcel_CHR_03_len_46142683	40150743	1.37823765174766e-09
Fexcel_CHR_03_len_46142683	40211492	3.35329726429578e-10
Fexcel_CHR_03_len_46142683	41102444	-2.07724698991484e-09
Fexcel_CHR_03_len_46142683	41669603	-3.62364635392283e-10
Fexcel_CHR_03_len_46142683	41669619	4.00553182449629e-09
Fexcel_CHR_03_len_46142683	41964281	3.1665495605387e-09
Fexcel_CHR_03_len_46142683	42016191	1.79238062025505e-09
Fexcel_CHR_03_len_46142683	42207876	3.18548584544822e-09
Fexcel_CHR_03_len_46142683	42269080	-1.26757191606447e-09
Fexcel_CHR_03_len_46142683	42317993	1.54852626974171e-09
Fexcel_CHR_03_len_46142683	42343234	-1.23290650862273e-09
Fexcel_CHR_03_len_46142683	42542133	-1.40854881782171e-09
Fexcel_CHR_03_len_46142683	42609440	-2.35079475196126e-12
Fexcel_CHR_03_len_46142683	42643660	-1.64674844704657e-10
Fexcel_CHR_03_len_46142683	42733023	1.58277545242585e-09
Fexcel_CHR_03_len_46142683	43160309	-1.72111090797101e-09
Fexcel_CHR_03_len_46142683	43160319	2.27965924256629e-10
Fexcel_CHR_03_len_46142683	43250396	-4.09596599896383e-09
Fexcel_CHR_03_len_46142683	43375096	-8.07846586052804e-09
Fexcel_CHR_03_len_46142683	43486496	1.53945482310181e-09
Fexcel_CHR_03_len_46142683	43695645	-5.65346301356101e-09
Fexcel_CHR_03_len_46142683	43850440	2.52975159634833e-09
Fexcel_CHR_03_len_46142683	43850457	7.00947780377163e-10
Fexcel_CHR_03_len_46142683	44015236	7.02334663902702e-09
Fexcel_CHR_03_len_46142683	44252612	-3.23259837844644e-09
Fexcel_CHR_03_len_46142683	44486497	3.03999343296848e-09
Fexcel_CHR_03_len_46142683	44486806	-5.99996770205115e-10
Fexcel_CHR_03_len_46142683	44784565	-3.55943030757472e-09
Fexcel_CHR_03_len_46142683	44948515	-1.87652495106052e-10
Fexcel_CHR_03_len_46142683	45409948	6.51388493852499e-09
Fexcel_CHR_03_len_46142683	45423038	1.86736806041224e-09
Fexcel_CHR_03_len_46142683	45491975	-3.74346450094088e-10
Fexcel_CHR_03_len_46142683	45615442	2.05479863632515e-09
Fexcel_CHR_04_len_43826698	574559	7.16138634042405e-10
Fexcel_CHR_04_len_43826698	696013	2.00931691981174e-09
Fexcel_CHR_04_len_43826698	731704	9.91183449326425e-09
Fexcel_CHR_04_len_43826698	731735	6.66186467288277e-10
Fexcel_CHR_04_len_43826698	1012621	8.38742956174495e-09
Fexcel_CHR_04_len_43826698	1061889	-1.55013267541234e-10
Fexcel_CHR_04_len_43826698	1127945	1.56710547320748e-09
Fexcel_CHR_04_len_43826698	1328625	6.62380472748497e-11
Fexcel_CHR_04_len_43826698	1341772	-3.14160377986827e-09
Fexcel_CHR_04_len_43826698	1682471	2.950604928871e-09
Fexcel_CHR_04_len_43826698	1684588	-3.23556536450797e-10
Fexcel_CHR_04_len_43826698	1946741	4.53567097571782e-10
Fexcel_CHR_04_len_43826698	1946778	9.60512504530878e-10
Fexcel_CHR_04_len_43826698	2082458	4.31634223114373e-09
Fexcel_CHR_04_len_43826698	2085887	1.25981250358381e-09
Fexcel_CHR_04_len_43826698	2086149	-1.29552083138402e-11
Fexcel_CHR_04_len_43826698	2086213	-5.43440025703481e-09
Fexcel_CHR_04_len_43826698	2286385	1.97681520131865e-09
Fexcel_CHR_04_len_43826698	2286627	2.13064713551565e-09
Fexcel_CHR_04_len_43826698	2286638	5.89456189184332e-09
Fexcel_CHR_04_len_43826698	3162737	6.07944868430268e-10
Fexcel_CHR_04_len_43826698	3367046	-2.01245878092756e-09
Fexcel_CHR_04_len_43826698	3448433	-1.16726476085421e-09
Fexcel_CHR_04_len_43826698	3701351	-6.16528611779436e-10
Fexcel_CHR_04_len_43826698	3743037	1.47379799785429e-09
Fexcel_CHR_04_len_43826698	3743052	2.78618061385292e-10
Fexcel_CHR_04_len_43826698	3743724	1.47243556736245e-09
Fexcel_CHR_04_len_43826698	3743828	-8.44607112021285e-10
Fexcel_CHR_04_len_43826698	3879613	-1.12014430137093e-09
Fexcel_CHR_04_len_43826698	4069832	-5.3532227253001e-09
Fexcel_CHR_04_len_43826698	4383478	9.80896688099019e-10
Fexcel_CHR_04_len_43826698	4470062	-1.67043157263427e-09
Fexcel_CHR_04_len_43826698	4499002	2.22289829327217e-09
Fexcel_CHR_04_len_43826698	4643463	-1.68839919427861e-09
Fexcel_CHR_04_len_43826698	4859154	3.7463694808677e-09
Fexcel_CHR_04_len_43826698	5034218	-4.45118309253951e-09
Fexcel_CHR_04_len_43826698	5547550	1.45972148920303e-09
Fexcel_CHR_04_len_43826698	5547763	8.90263989529683e-10
Fexcel_CHR_04_len_43826698	5913133	-6.56063277693412e-10
Fexcel_CHR_04_len_43826698	5961648	-4.83665083560568e-09
Fexcel_CHR_04_len_43826698	6133466	3.22297220807422e-09
Fexcel_CHR_04_len_43826698	6185571	-1.09024640019129e-09
Fexcel_CHR_04_len_43826698	6461575	1.34507384959881e-09
Fexcel_CHR_04_len_43826698	6712097	-1.78530921183151e-09
Fexcel_CHR_04_len_43826698	7152711	3.25968625233744e-09
Fexcel_CHR_04_len_43826698	7180766	4.30717365660938e-10
Fexcel_CHR_04_len_43826698	7249310	-2.61482623862783e-10
Fexcel_CHR_04_len_43826698	7514223	1.03538974634005e-09
Fexcel_CHR_04_len_43826698	7550192	3.30282786537624e-10
Fexcel_CHR_04_len_43826698	7953331	-6.3342406984118e-10
Fexcel_CHR_04_len_43826698	8067730	-3.68825603983424e-09
Fexcel_CHR_04_len_43826698	8069691	-2.39666324528249e-09
Fexcel_CHR_04_len_43826698	8254043	-6.21591107193878e-10
Fexcel_CHR_04_len_43826698	8350675	-1.57737033375176e-09
Fexcel_CHR_04_len_43826698	8493827	-1.23516676473522e-09
Fexcel_CHR_04_len_43826698	8604095	5.5825911070485e-10
Fexcel_CHR_04_len_43826698	8689812	-1.69734163405978e-09
Fexcel_CHR_04_len_43826698	8689821	3.88391608864008e-10
Fexcel_CHR_04_len_43826698	8855138	-1.20328011672996e-09
Fexcel_CHR_04_len_43826698	8879974	4.54377391869251e-09
Fexcel_CHR_04_len_43826698	8880042	1.43662792498463e-09
Fexcel_CHR_04_len_43826698	8922827	-1.4128250882041e-09
Fexcel_CHR_04_len_43826698	9346742	1.34786809969578e-09
Fexcel_CHR_04_len_43826698	9616231	2.9803558026171e-09
Fexcel_CHR_04_len_43826698	9648958	1.0271772561381e-09
Fexcel_CHR_04_len_43826698	10048733	-9.78807057974376e-10
Fexcel_CHR_04_len_43826698	10048866	8.69655044385429e-10
Fexcel_CHR_04_len_43826698	10195260	-2.7411905625955e-09
Fexcel_CHR_04_len_43826698	10195291	1.63006438189458e-09
Fexcel_CHR_04_len_43826698	10364565	2.91919012713206e-09
Fexcel_CHR_04_len_43826698	10811140	8.38831516488592e-10
Fexcel_CHR_04_len_43826698	11038942	5.88492793495592e-10
Fexcel_CHR_04_len_43826698	11472033	-3.6726200545638e-09
Fexcel_CHR_04_len_43826698	12012416	7.60785857857686e-09
Fexcel_CHR_04_len_43826698	12046713	-3.05806460494361e-09
Fexcel_CHR_04_len_43826698	12086380	-6.51994951230737e-09
Fexcel_CHR_04_len_43826698	12421138	2.37446241936179e-09
Fexcel_CHR_04_len_43826698	12757043	-8.93685440274069e-10
Fexcel_CHR_04_len_43826698	12970074	-5.85537181861202e-09
Fexcel_CHR_04_len_43826698	13340244	5.10961834163986e-09
Fexcel_CHR_04_len_43826698	13576200	-3.18353351971144e-09
Fexcel_CHR_04_len_43826698	13815558	2.57101935769568e-10
Fexcel_CHR_04_len_43826698	13861291	6.40404056353304e-10
Fexcel_CHR_04_len_43826698	13902593	-1.63164957820269e-09
Fexcel_CHR_04_len_43826698	13902975	-4.27131560802944e-09
Fexcel_CHR_04_len_43826698	13916306	3.23863219342588e-10
Fexcel_CHR_04_len_43826698	13962138	1.42029342150745e-09
Fexcel_CHR_04_len_43826698	14222210	1.88657369511061e-10
Fexcel_CHR_04_len_43826698	14313989	-4.75239297029055e-10
Fexcel_CHR_04_len_43826698	14314084	3.59999444762314e-10
Fexcel_CHR_04_len_43826698	14349005	6.93053838652399e-10
Fexcel_CHR_04_len_43826698	14473719	-7.62085783004385e-10
Fexcel_CHR_04_len_43826698	14945531	2.92026715736574e-10
Fexcel_CHR_04_len_43826698	15010293	-3.63133693306543e-09
Fexcel_CHR_04_len_43826698	15010305	-1.74493286523741e-09
Fexcel_CHR_04_len_43826698	15869912	4.56009274321064e-09
Fexcel_CHR_04_len_43826698	15959633	-6.65140086500231e-10
Fexcel_CHR_04_len_43826698	16191225	1.63921323754811e-09
Fexcel_CHR_04_len_43826698	16331665	2.93258411032377e-09
Fexcel_CHR_04_len_43826698	16727562	3.10965263531409e-09
Fexcel_CHR_04_len_43826698	16808995	-7.31866748081122e-10
Fexcel_CHR_04_len_43826698	16809199	8.69334427470398e-11
Fexcel_CHR_04_len_43826698	16830058	-2.56504329516156e-09
Fexcel_CHR_04_len_43826698	17244940	2.11967764676778e-09
Fexcel_CHR_04_len_43826698	17357711	2.3601605879189e-09
Fexcel_CHR_04_len_43826698	17357897	1.25999865211826e-09
Fexcel_CHR_04_len_43826698	17413185	7.51191173936201e-10
Fexcel_CHR_04_len_43826698	17413199	1.17142463741124e-10
Fexcel_CHR_04_len_43826698	17413212	2.31475566807381e-09
Fexcel_CHR_04_len_43826698	17586067	-7.50197869921304e-09
Fexcel_CHR_04_len_43826698	17586124	3.59328607112686e-09
Fexcel_CHR_04_len_43826698	17586175	-2.33889463096539e-09
Fexcel_CHR_04_len_43826698	17653917	2.0836080396018e-09
Fexcel_CHR_04_len_43826698	17914659	3.12141044940968e-10
Fexcel_CHR_04_len_43826698	18766342	-1.04999770378965e-09
Fexcel_CHR_04_len_43826698	19345624	2.31348830838024e-09
Fexcel_CHR_04_len_43826698	19354335	1.13428861479005e-09
Fexcel_CHR_04_len_43826698	19434249	-1.17328315862995e-09
Fexcel_CHR_04_len_43826698	19434333	-5.5869044968978e-09
Fexcel_CHR_04_len_43826698	19573223	7.27651060221232e-10
Fexcel_CHR_04_len_43826698	19623623	9.19950524293686e-10
Fexcel_CHR_04_len_43826698	19727369	2.26428452012669e-09
Fexcel_CHR_04_len_43826698	20273131	-1.25996117695727e-09
Fexcel_CHR_04_len_43826698	20392127	-6.42667303227718e-09
Fexcel_CHR_04_len_43826698	20401015	6.42298482636595e-10
Fexcel_CHR_04_len_43826698	20665685	2.65449320963951e-11
Fexcel_CHR_04_len_43826698	20665687	-3.56381400612419e-09
Fexcel_CHR_04_len_43826698	20730148	-9.39911391474653e-10
Fexcel_CHR_04_len_43826698	20731560	-4.81600902219707e-10
Fexcel_CHR_04_len_43826698	20812404	-1.22540333985462e-09
Fexcel_CHR_04_len_43826698	20900287	-2.86805496811695e-12
Fexcel_CHR_04_len_43826698	20900338	2.14458498452629e-09
Fexcel_CHR_04_len_43826698	21420277	1.89556787470093e-09
Fexcel_CHR_04_len_43826698	21604821	-2.86381003220049e-09
Fexcel_CHR_04_len_43826698	21605160	-3.24509470887034e-11
Fexcel_CHR_04_len_43826698	21871123	2.11148082930975e-09
Fexcel_CHR_04_len_43826698	21909519	1.58171445532962e-09
Fexcel_CHR_04_len_43826698	21994377	7.39927958405378e-10
Fexcel_CHR_04_len_43826698	22031603	-7.36572722262695e-11
Fexcel_CHR_04_len_43826698	22099697	-2.57138132993083e-09
Fexcel_CHR_04_len_43826698	22327876	-1.11651505166121e-09
Fexcel_CHR_04_len_43826698	22683556	1.74245930263112e-09
Fexcel_CHR_04_len_43826698	22752080	2.81532507472149e-09
Fexcel_CHR_04_len_43826698	22759516	-2.20797891194308e-09
Fexcel_CHR_04_len_43826698	22871230	-6.86318745815555e-10
Fexcel_CHR_04_len_43826698	22890035	1.47429003318041e-09
Fexcel_CHR_04_len_43826698	22890093	-2.7848966510491e-09
Fexcel_CHR_04_len_43826698	23096310	-5.7151292167558e-09
Fexcel_CHR_04_len_43826698	23096325	-1.64313299622433e-09
Fexcel_CHR_04_len_43826698	23816157	-3.77365045995404e-09
Fexcel_CHR_04_len_43826698	23887749	-4.36388840725991e-10
Fexcel_CHR_04_len_43826698	23972496	-3.95999380213035e-09
Fexcel_CHR_04_len_43826698	24219250	2.58197004376098e-09
Fexcel_CHR_04_len_43826698	24344064	-4.22431277090878e-09
Fexcel_CHR_04_len_43826698	24709154	-1.05006504142396e-09
Fexcel_CHR_04_len_43826698	24709212	-2.017524089397e-10
Fexcel_CHR_04_len_43826698	24935549	-3.00186078349331e-09
Fexcel_CHR_04_len_43826698	24965606	-4.09509100426349e-10
Fexcel_CHR_04_len_43826698	25056793	-5.84290906028961e-09
Fexcel_CHR_04_len_43826698	25205359	-3.04915903958596e-09
Fexcel_CHR_04_len_43826698	25283816	-3.64338428292498e-09
Fexcel_CHR_04_len_43826698	25283822	9.97576694483806e-10
Fexcel_CHR_04_len_43826698	25284177	2.24563120043113e-09
Fexcel_CHR_04_len_43826698	25492519	-4.00286559051884e-10
Fexcel_CHR_04_len_43826698	25645050	1.12679042815573e-09
Fexcel_CHR_04_len_43826698	25650893	6.54444423460868e-09
Fexcel_CHR_04_len_43826698	25938766	2.59427856096084e-10
Fexcel_CHR_04_len_43826698	25950032	3.5372785498247e-10
Fexcel_CHR_04_len_43826698	26039262	8.60165394208231e-10
Fexcel_CHR_04_len_43826698	26131609	-2.41068421933032e-09
Fexcel_CHR_04_len_43826698	26287532	4.61526220178163e-09
Fexcel_CHR_04_len_43826698	26355418	3.48111478675847e-09
Fexcel_CHR_04_len_43826698	26917392	-2.16482242013625e-09
Fexcel_CHR_04_len_43826698	27115727	3.91919141921039e-09
Fexcel_CHR_04_len_43826698	27595408	9.90847580397309e-10
Fexcel_CHR_04_len_43826698	27617353	-2.74641108199885e-10
Fexcel_CHR_04_len_43826698	27618828	-3.15636445406933e-09
Fexcel_CHR_04_len_43826698	27704041	-3.41976116302203e-09
Fexcel_CHR_04_len_43826698	28311724	1.71847797796635e-09
Fexcel_CHR_04_len_43826698	28311760	-3.5130178788432e-09
Fexcel_CHR_04_len_43826698	28515269	2.55024619701007e-09
Fexcel_CHR_04_len_43826698	29474542	3.32186175983387e-10
Fexcel_CHR_04_len_43826698	30213384	-3.89891699550075e-10
Fexcel_CHR_04_len_43826698	30213464	3.56707506174603e-10
Fexcel_CHR_04_len_43826698	30291098	2.15129179083663e-09
Fexcel_CHR_04_len_43826698	30600372	-1.26182867953447e-09
Fexcel_CHR_04_len_43826698	30839454	-2.01946784970785e-09
Fexcel_CHR_04_len_43826698	30987050	-3.03953286364675e-09
Fexcel_CHR_04_len_43826698	31084544	9.51498812151295e-11
Fexcel_CHR_04_len_43826698	31162595	-4.01539568678648e-09
Fexcel_CHR_04_len_43826698	31546464	-2.98898105905918e-09
Fexcel_CHR_04_len_43826698	31594778	5.75311894940356e-09
Fexcel_CHR_04_len_43826698	31608260	-6.64850257350585e-09
Fexcel_CHR_04_len_43826698	31608262	-3.43708616990994e-09
Fexcel_CHR_04_len_43826698	31988579	3.92096209967282e-09
Fexcel_CHR_04_len_43826698	32086139	-2.54582256317642e-09
Fexcel_CHR_04_len_43826698	32295338	-1.21920471954307e-10
Fexcel_CHR_04_len_43826698	32322221	2.49472519361508e-09
Fexcel_CHR_04_len_43826698	32322261	-5.44443743805177e-10
Fexcel_CHR_04_len_43826698	32322278	1.59988116395634e-09
Fexcel_CHR_04_len_43826698	32769478	-2.88248735200213e-09
Fexcel_CHR_04_len_43826698	33084681	-9.68607156261726e-10
Fexcel_CHR_04_len_43826698	33204043	-3.95049314293035e-09
Fexcel_CHR_04_len_43826698	33248903	2.12888932034407e-09
Fexcel_CHR_04_len_43826698	33637840	6.28274766546674e-09
Fexcel_CHR_04_len_43826698	33644751	-4.19878551145727e-09
Fexcel_CHR_04_len_43826698	33880273	-2.00028827043665e-09
Fexcel_CHR_04_len_43826698	33949651	-4.65050099499588e-10
Fexcel_CHR_04_len_43826698	34210900	-2.31278997639089e-09
Fexcel_CHR_04_len_43826698	34538025	-6.31602998426047e-11
Fexcel_CHR_04_len_43826698	34542704	5.8835711840669e-09
Fexcel_CHR_04_len_43826698	34754900	-7.79162012793239e-10
Fexcel_CHR_04_len_43826698	34759180	-1.84726071713404e-09
Fexcel_CHR_04_len_43826698	34773502	-3.21771758772519e-09
Fexcel_CHR_04_len_43826698	35100262	2.35841839801374e-09
Fexcel_CHR_04_len_43826698	35100263	2.29849277412347e-09
Fexcel_CHR_04_len_43826698	35245091	-1.3656545888911e-09
Fexcel_CHR_04_len_43826698	35245152	-4.39873235203849e-10
Fexcel_CHR_04_len_43826698	35379437	2.74969029607189e-09
Fexcel_CHR_04_len_43826698	35473807	5.85480800214812e-10
Fexcel_CHR_04_len_43826698	35509381	-5.3038637106142e-09
Fexcel_CHR_04_len_43826698	35509391	2.91631285119724e-09
Fexcel_CHR_04_len_43826698	35598010	-3.87392105307944e-09
Fexcel_CHR_04_len_43826698	35642605	-1.83580785725666e-09
Fexcel_CHR_04_len_43826698	36312642	6.10030451326485e-09
Fexcel_CHR_04_len_43826698	36508029	-3.06301668478967e-09
Fexcel_CHR_04_len_43826698	36543583	-2.4604875017303e-09
Fexcel_CHR_04_len_43826698	36543584	2.23177059083306e-09
Fexcel_CHR_04_len_43826698	36703373	-3.10152842416554e-09
Fexcel_CHR_04_len_43826698	36703378	-6.82442470997483e-09
Fexcel_CHR_04_len_43826698	37002711	1.67531692830415e-10
Fexcel_CHR_04_len_43826698	37134240	1.39076675355838e-09
Fexcel_CHR_04_len_43826698	37233431	4.72434939816862e-10
Fexcel_CHR_04_len_43826698	37233567	3.02513834941879e-09
Fexcel_CHR_04_len_43826698	37484547	-8.45484437881612e-10
Fexcel_CHR_04_len_43826698	37484573	2.58327969359472e-09
Fexcel_CHR_04_len_43826698	38037869	4.27570119228615e-09
Fexcel_CHR_04_len_43826698	38169158	3.63346281917443e-09
Fexcel_CHR_04_len_43826698	38687247	3.89244689485548e-09
Fexcel_CHR_04_len_43826698	38687638	-1.113198690722e-09
Fexcel_CHR_04_len_43826698	38687738	-1.41661614718291e-09
Fexcel_CHR_04_len_43826698	39081817	-1.50292430597567e-12
Fexcel_CHR_04_len_43826698	39930755	3.68914546119708e-09
Fexcel_CHR_04_len_43826698	39946673	1.05737445354255e-10
Fexcel_CHR_04_len_43826698	40216676	1.62761304225875e-09
Fexcel_CHR_04_len_43826698	40700148	9.96403609074533e-11
Fexcel_CHR_04_len_43826698	40711065	-4.14153602195725e-09
Fexcel_CHR_04_len_43826698	40711287	-1.33921901335613e-09
Fexcel_CHR_04_len_43826698	40844526	1.04985418627996e-09
Fexcel_CHR_04_len_43826698	41177925	-1.98251766916816e-09
Fexcel_CHR_04_len_43826698	41177941	5.33272448882582e-09
Fexcel_CHR_04_len_43826698	41302030	-4.00178534610419e-10
Fexcel_CHR_04_len_43826698	41318858	-5.67428247737291e-09
Fexcel_CHR_04_len_43826698	41373097	8.37755896447442e-10
Fexcel_CHR_04_len_43826698	41402265	1.4677946260088e-09
Fexcel_CHR_04_len_43826698	41434876	2.04030462153968e-09
Fexcel_CHR_04_len_43826698	41661593	-2.60486103383484e-09
Fexcel_CHR_04_len_43826698	41661609	1.25355793161097e-09
Fexcel_CHR_04_len_43826698	42490075	1.4742853502507e-09
Fexcel_CHR_04_len_43826698	42490082	1.628570705094e-09
Fexcel_CHR_04_len_43826698	42490139	2.05142643744829e-09
Fexcel_CHR_04_len_43826698	42490144	1.95428292726619e-09
Fexcel_CHR_04_len_43826698	42490211	5.65712035266619e-10
Fexcel_CHR_04_len_43826698	42490269	-9.02855753372061e-10
Fexcel_CHR_04_len_43826698	42539931	-1.46260923797578e-09
Fexcel_CHR_04_len_43826698	42596299	5.24999727875164e-10
Fexcel_CHR_04_len_43826698	42623177	-2.08846757940275e-09
Fexcel_CHR_04_len_43826698	42623441	-5.15529491011381e-09
Fexcel_CHR_04_len_43826698	42665945	2.96313626299357e-09
Fexcel_CHR_04_len_43826698	42759012	-5.78741275127367e-09
Fexcel_CHR_04_len_43826698	42828411	1.58191800349451e-09
Fexcel_CHR_04_len_43826698	42828437	1.17237305925333e-09
Fexcel_CHR_04_len_43826698	42885318	5.62960087413934e-10
Fexcel_CHR_04_len_43826698	42933527	3.51541686365936e-09
Fexcel_CHR_04_len_43826698	42988178	-1.89955191235968e-09
Fexcel_CHR_04_len_43826698	42992482	-5.77142049987331e-10
Fexcel_CHR_04_len_43826698	42992566	-2.91409057179939e-10
Fexcel_CHR_04_len_43826698	43259586	-2.01723919091465e-09
Fexcel_CHR_04_len_43826698	43283828	-4.90618682113736e-11
Fexcel_CHR_04_len_43826698	43423676	6.25293369573646e-10
Fexcel_CHR_04_len_43826698	43456540	-3.46293727080413e-09
Fexcel_CHR_04_len_43826698	43456860	2.31428526287599e-09
Fexcel_CHR_05_len_41655330	43155	-1.2989884392796e-09
Fexcel_CHR_05_len_41655330	43211	3.85759749939463e-09
Fexcel_CHR_05_len_41655330	909506	1.3209442144505e-09
Fexcel_CHR_05_len_41655330	1166012	-9.45978050551124e-10
Fexcel_CHR_05_len_41655330	1223942	8.84891590776215e-10
Fexcel_CHR_05_len_41655330	1431367	1.99915089440277e-09
Fexcel_CHR_05_len_41655330	1456353	-2.32423415175771e-11
Fexcel_CHR_05_len_41655330	1553840	-5.10160425347445e-10
Fexcel_CHR_05_len_41655330	1554038	-1.3157054769305e-09
Fexcel_CHR_05_len_41655330	1571164	1.36564738036603e-09
Fexcel_CHR_05_len_41655330	1842218	2.73671276100085e-09
Fexcel_CHR_05_len_41655330	2337071	-2.25620233431247e-09
Fexcel_CHR_05_len_41655330	2337087	-7.55744822147544e-10
Fexcel_CHR_05_len_41655330	2337119	-2.8266980823293e-09
Fexcel_CHR_05_len_41655330	2483241	-4.30133720430218e-09
Fexcel_CHR_05_len_41655330	2837651	7.68515295310509e-10
Fexcel_CHR_05_len_41655330	2837657	-1.07237577495472e-09
Fexcel_CHR_05_len_41655330	2837662	-2.90565834866614e-09
Fexcel_CHR_05_len_41655330	2837670	-2.31299808339112e-09
Fexcel_CHR_05_len_41655330	2837676	1.58080704158773e-10
Fexcel_CHR_05_len_41655330	3059105	-1.93844440474194e-09
Fexcel_CHR_05_len_41655330	3391930	-2.90002866021417e-09
Fexcel_CHR_05_len_41655330	3395560	-1.55937110439072e-11
Fexcel_CHR_05_len_41655330	3397387	-3.39045859686742e-10
Fexcel_CHR_05_len_41655330	3419045	1.76561255455677e-09
Fexcel_CHR_05_len_41655330	3491979	3.89357795603053e-09
Fexcel_CHR_05_len_41655330	3496609	7.16589278709057e-10
Fexcel_CHR_05_len_41655330	3496795	-2.20970683492604e-09
Fexcel_CHR_05_len_41655330	3880648	1.83875194554207e-09
Fexcel_CHR_05_len_41655330	3880722	1.87837500412559e-09
Fexcel_CHR_05_len_41655330	4302432	-1.43536481104716e-09
Fexcel_CHR_05_len_41655330	4496651	-1.34410582689666e-09
Fexcel_CHR_05_len_41655330	4961979	-5.86990237663218e-09
Fexcel_CHR_05_len_41655330	4963075	3.63483338008495e-09
Fexcel_CHR_05_len_41655330	5069716	-3.35770278383795e-09
Fexcel_CHR_05_len_41655330	5080846	-7.69287639251957e-10
Fexcel_CHR_05_len_41655330	5151847	2.24823471815956e-09
Fexcel_CHR_05_len_41655330	5218606	9.54282020397232e-10
Fexcel_CHR_05_len_41655330	5305909	3.59367836846587e-10
Fexcel_CHR_05_len_41655330	5481461	-9.89114331613088e-10
Fexcel_CHR_05_len_41655330	5794438	-4.6348434853304e-09
Fexcel_CHR_05_len_41655330	5825300	1.343760024876e-10
Fexcel_CHR_05_len_41655330	5936004	7.37694901417018e-10
Fexcel_CHR_05_len_41655330	6150345	4.15775695878825e-09
Fexcel_CHR_05_len_41655330	6220752	-1.80752901327579e-09
Fexcel_CHR_05_len_41655330	6392545	1.40917635823754e-09
Fexcel_CHR_05_len_41655330	6486165	4.42485852070201e-10
Fexcel_CHR_05_len_41655330	6846778	3.88811536898475e-10
Fexcel_CHR_05_len_41655330	6846820	2.40418193888986e-09
Fexcel_CHR_05_len_41655330	7068451	-1.88679254364095e-09
Fexcel_CHR_05_len_41655330	7595010	1.93646332914781e-10
Fexcel_CHR_05_len_41655330	7851337	-1.67723190892183e-09
Fexcel_CHR_05_len_41655330	7868299	-2.55258232269138e-10
Fexcel_CHR_05_len_41655330	8004558	-1.89063538106447e-09
Fexcel_CHR_05_len_41655330	8150553	5.66434092756306e-09
Fexcel_CHR_05_len_41655330	8173948	3.10894232132456e-09
Fexcel_CHR_05_len_41655330	8197552	3.17821016486115e-09
Fexcel_CHR_05_len_41655330	8197650	2.66093561199879e-09
Fexcel_CHR_05_len_41655330	8411810	-4.68328338488659e-09
Fexcel_CHR_05_len_41655330	8484678	4.04724517042296e-09
Fexcel_CHR_05_len_41655330	8484684	-2.29436254141921e-09
Fexcel_CHR_05_len_41655330	8484714	3.43189646177396e-10
Fexcel_CHR_05_len_41655330	8518234	1.11137941265187e-09
Fexcel_CHR_05_len_41655330	8518251	1.02521316703009e-09
Fexcel_CHR_05_len_41655330	8518302	-6.2183265376935e-10
Fexcel_CHR_05_len_41655330	8710376	2.37301692723817e-09
Fexcel_CHR_05_len_41655330	8816651	-2.6857128457451e-10
Fexcel_CHR_05_len_41655330	8970204	2.92550843409286e-09
Fexcel_CHR_05_len_41655330	8977292	-3.97369922917098e-09
Fexcel_CHR_05_len_41655330	9036559	-8.0211890227548e-10
Fexcel_CHR_05_len_41655330	9036842	-3.30730295282715e-10
Fexcel_CHR_05_len_41655330	9086570	2.60613119316656e-10
Fexcel_CHR_05_len_41655330	9455213	1.50557721543267e-09
Fexcel_CHR_05_len_41655330	9507000	7.61404324443708e-10
Fexcel_CHR_05_len_41655330	9547346	2.89867305107019e-10
Fexcel_CHR_05_len_41655330	9547431	-1.7767770430872e-09
Fexcel_CHR_05_len_41655330	9568509	-1.39793098155629e-09
Fexcel_CHR_05_len_41655330	9568525	2.70486630645283e-09
Fexcel_CHR_05_len_41655330	9568556	-2.20057308496516e-09
Fexcel_CHR_05_len_41655330	9618533	4.06668551499338e-09
Fexcel_CHR_05_len_41655330	9620279	9.34295579314653e-10
Fexcel_CHR_05_len_41655330	9624521	3.36180762529014e-09
Fexcel_CHR_05_len_41655330	9624534	2.00869345572042e-09
Fexcel_CHR_05_len_41655330	9843616	-4.30232655686948e-10
Fexcel_CHR_05_len_41655330	9856276	-1.94031172351707e-09
Fexcel_CHR_05_len_41655330	9972800	1.80191496337002e-09
Fexcel_CHR_05_len_41655330	10003483	-1.64692957810802e-09
Fexcel_CHR_05_len_41655330	10201050	3.00042553280613e-09
Fexcel_CHR_05_len_41655330	10212034	-1.86032743588544e-09
Fexcel_CHR_05_len_41655330	10268504	2.73538870258781e-09
Fexcel_CHR_05_len_41655330	10268555	-2.90689396405625e-09
Fexcel_CHR_05_len_41655330	10694658	5.5603558505671e-10
Fexcel_CHR_05_len_41655330	10719921	-8.771670721348e-11
Fexcel_CHR_05_len_41655330	10868337	-1.41723013547749e-09
Fexcel_CHR_05_len_41655330	11089950	-3.16102878658179e-09
Fexcel_CHR_05_len_41655330	11665257	-4.74435084342648e-09
Fexcel_CHR_05_len_41655330	11669386	-5.40063616327851e-09
Fexcel_CHR_05_len_41655330	11808063	5.24031155905869e-09
Fexcel_CHR_05_len_41655330	11808305	9.84714974345028e-10
Fexcel_CHR_05_len_41655330	11808350	3.46231931074975e-09
Fexcel_CHR_05_len_41655330	12196481	3.14628692895565e-09
Fexcel_CHR_05_len_41655330	12278545	2.50856354540625e-09
Fexcel_CHR_05_len_41655330	12278548	-4.38285389732494e-09
Fexcel_CHR_05_len_41655330	12281909	5.69933956210006e-09
Fexcel_CHR_05_len_41655330	12495250	-5.4105898854836e-09
Fexcel_CHR_05_len_41655330	12495265	-2.42663375197962e-09
Fexcel_CHR_05_len_41655330	13200687	6.67628509182701e-10
Fexcel_CHR_05_len_41655330	13200701	-9.93935105376646e-10
Fexcel_CHR_05_len_41655330	13200852	-5.79987695444462e-10
Fexcel_CHR_05_len_41655330	13292832	3.25943693681907e-09
Fexcel_CHR_05_len_41655330	13557708	-4.2300805794918e-09
Fexcel_CHR_05_len_41655330	13718082	2.56064831956604e-09
Fexcel_CHR_05_len_41655330	13970115	3.57847700691194e-09
Fexcel_CHR_05_len_41655330	14005349	1.50725421100705e-09
Fexcel_CHR_05_len_41655330	14199261	1.83962298105404e-10
Fexcel_CHR_05_len_41655330	14253116	2.54135424832557e-10
Fexcel_CHR_05_len_41655330	14599289	-9.96555619486681e-12
Fexcel_CHR_05_len_41655330	14986199	-1.66016440698785e-09
Fexcel_CHR_05_len_41655330	15667607	2.47319991475559e-09
Fexcel_CHR_05_len_41655330	15763714	-2.13770059582672e-09
Fexcel_CHR_05_len_41655330	16105507	-8.95843023764233e-09
Fexcel_CHR_05_len_41655330	16222074	-3.94162651961645e-09
Fexcel_CHR_05_len_41655330	16275881	-2.02677152561652e-09
Fexcel_CHR_05_len_41655330	16275883	-7.65633450141531e-10
Fexcel_CHR_05_len_41655330	16693585	2.47207219417208e-09
Fexcel_CHR_05_len_41655330	16764103	-1.68289920638065e-09
Fexcel_CHR_05_len_41655330	17109744	2.58808285274392e-10
Fexcel_CHR_05_len_41655330	17306360	2.40240269387757e-09
Fexcel_CHR_05_len_41655330	17310510	-1.37391631043431e-09
Fexcel_CHR_05_len_41655330	17313748	9.37140800242274e-10
Fexcel_CHR_05_len_41655330	17350808	4.74029275824069e-09
Fexcel_CHR_05_len_41655330	17467349	3.71347068501745e-09
Fexcel_CHR_05_len_41655330	17845061	1.38586981245285e-09
Fexcel_CHR_05_len_41655330	18022557	-7.16050547570733e-09
Fexcel_CHR_05_len_41655330	18119568	2.4776923680502e-10
Fexcel_CHR_05_len_41655330	18119790	-2.20911604450793e-09
Fexcel_CHR_05_len_41655330	18415001	-3.07967937953518e-09
Fexcel_CHR_05_len_41655330	18638933	-5.36655239337671e-10
Fexcel_CHR_05_len_41655330	18644792	-1.08099412048041e-09
Fexcel_CHR_05_len_41655330	18644817	1.56643506805084e-09
Fexcel_CHR_05_len_41655330	19077443	-2.79846945201266e-10
Fexcel_CHR_05_len_41655330	19125965	-1.63944700992608e-09
Fexcel_CHR_05_len_41655330	19164797	2.38169257187934e-09
Fexcel_CHR_05_len_41655330	19346970	2.55223462345306e-09
Fexcel_CHR_05_len_41655330	19347040	-2.07580214299878e-09
Fexcel_CHR_05_len_41655330	19459330	-1.07847231409523e-10
Fexcel_CHR_05_len_41655330	19565164	4.37822445674494e-09
Fexcel_CHR_05_len_41655330	19565493	4.00538912367104e-09
Fexcel_CHR_05_len_41655330	19768206	4.12712419090774e-10
Fexcel_CHR_05_len_41655330	19875186	-2.72666521051219e-11
Fexcel_CHR_05_len_41655330	20176043	-2.81815161353215e-09
Fexcel_CHR_05_len_41655330	20458636	3.29627013511903e-09
Fexcel_CHR_05_len_41655330	20458648	-3.33655339206637e-09
Fexcel_CHR_05_len_41655330	20613397	3.96090106640925e-09
Fexcel_CHR_05_len_41655330	20751565	-5.75363569024338e-10
Fexcel_CHR_05_len_41655330	20996577	5.43285516974521e-09
Fexcel_CHR_05_len_41655330	21159179	2.36811154016033e-09
Fexcel_CHR_05_len_41655330	21159203	-7.78509412631694e-10
Fexcel_CHR_05_len_41655330	21213737	6.40505124113953e-10
Fexcel_CHR_05_len_41655330	21307972	2.5775499172903e-09
Fexcel_CHR_05_len_41655330	21362607	-5.23879103160291e-10
Fexcel_CHR_05_len_41655330	21397620	-4.06681809047137e-09
Fexcel_CHR_05_len_41655330	22155305	-1.42754882774659e-09
Fexcel_CHR_05_len_41655330	22305241	5.10931498013337e-10
Fexcel_CHR_05_len_41655330	22599076	-3.87318727097876e-10
Fexcel_CHR_05_len_41655330	22607419	-9.46962603742154e-10
Fexcel_CHR_05_len_41655330	22639766	-2.68504010180369e-09
Fexcel_CHR_05_len_41655330	22775462	5.41716401611851e-10
Fexcel_CHR_05_len_41655330	23530058	-2.71209626692936e-09
Fexcel_CHR_05_len_41655330	23980733	-2.85222164279453e-10
Fexcel_CHR_05_len_41655330	24211187	-5.29280289702326e-09
Fexcel_CHR_05_len_41655330	24309654	-2.36941525749148e-09
Fexcel_CHR_05_len_41655330	24408133	2.74388878302313e-09
Fexcel_CHR_05_len_41655330	24408536	2.62917054607708e-09
Fexcel_CHR_05_len_41655330	24408695	6.02993483394853e-11
Fexcel_CHR_05_len_41655330	24420364	9.63755200804385e-10
Fexcel_CHR_05_len_41655330	24591690	-1.30946235491489e-09
Fexcel_CHR_05_len_41655330	24715928	1.97299128515531e-09
Fexcel_CHR_05_len_41655330	24716175	1.54897431255967e-09
Fexcel_CHR_05_len_41655330	25011936	-8.81254855365401e-10
Fexcel_CHR_05_len_41655330	25037375	-7.02855788417104e-10
Fexcel_CHR_05_len_41655330	25037400	2.07557709849595e-10
Fexcel_CHR_05_len_41655330	25175055	-1.59699090791137e-10
Fexcel_CHR_05_len_41655330	25211804	7.43166641140265e-09
Fexcel_CHR_05_len_41655330	25345502	5.5454028315144e-10
Fexcel_CHR_05_len_41655330	25489829	-1.71545209107324e-09
Fexcel_CHR_05_len_41655330	25494489	2.78999208609008e-10
Fexcel_CHR_05_len_41655330	25739915	1.01639704777365e-09
Fexcel_CHR_05_len_41655330	25937898	-1.41878389671904e-09
Fexcel_CHR_05_len_41655330	25938261	2.23403225577753e-10
Fexcel_CHR_05_len_41655330	25938271	-3.47070875051994e-09
Fexcel_CHR_05_len_41655330	25944854	-1.14828352720801e-09
Fexcel_CHR_05_len_41655330	26012932	-5.20771297981615e-10
Fexcel_CHR_05_len_41655330	26694429	6.07365286378892e-10
Fexcel_CHR_05_len_41655330	26817976	-3.36904289923445e-09
Fexcel_CHR_05_len_41655330	27119233	-6.2924544176504e-09
Fexcel_CHR_05_len_41655330	27168168	3.30228366979315e-09
Fexcel_CHR_05_len_41655330	27240839	-3.17583125914656e-09
Fexcel_CHR_05_len_41655330	27241113	-3.33494628941688e-09
Fexcel_CHR_05_len_41655330	27345999	-7.38053278786851e-10
Fexcel_CHR_05_len_41655330	27633975	1.67923935688298e-09
Fexcel_CHR_05_len_41655330	27784704	-1.12934915201368e-09
Fexcel_CHR_05_len_41655330	27906287	-5.75428015824161e-09
Fexcel_CHR_05_len_41655330	28151241	-2.31765729719785e-09
Fexcel_CHR_05_len_41655330	28374174	-1.54257224168221e-09
Fexcel_CHR_05_len_41655330	28374183	3.12155965572105e-09
Fexcel_CHR_05_len_41655330	28450883	-2.03229584769321e-09
Fexcel_CHR_05_len_41655330	28795523	-1.34245786874918e-09
Fexcel_CHR_05_len_41655330	28795568	-3.00121826690046e-10
Fexcel_CHR_05_len_41655330	28795614	3.16853907148227e-09
Fexcel_CHR_05_len_41655330	28943837	-1.8937408030385e-09
Fexcel_CHR_05_len_41655330	29396106	-3.81243450763216e-10
Fexcel_CHR_05_len_41655330	29583092	2.54077582732699e-10
Fexcel_CHR_05_len_41655330	29610379	-2.60817340494635e-09
Fexcel_CHR_05_len_41655330	29661442	3.4007004041055e-09
Fexcel_CHR_05_len_41655330	29784545	-8.19746485544473e-10
Fexcel_CHR_05_len_41655330	30109701	3.20944527809786e-09
Fexcel_CHR_05_len_41655330	30124854	1.75077041580778e-09
Fexcel_CHR_05_len_41655330	30674003	-2.09019749723264e-09
Fexcel_CHR_05_len_41655330	30795230	-5.01407615224673e-09
Fexcel_CHR_05_len_41655330	30897460	-2.82087926744968e-09
Fexcel_CHR_05_len_41655330	30986666	-7.366527288513e-09
Fexcel_CHR_05_len_41655330	31108553	-4.50923453553985e-09
Fexcel_CHR_05_len_41655330	31108586	1.20463191925517e-09
Fexcel_CHR_05_len_41655330	31368948	-4.66365006124446e-09
Fexcel_CHR_05_len_41655330	31409695	-3.55714901542419e-09
Fexcel_CHR_05_len_41655330	31658669	8.12954753568857e-10
Fexcel_CHR_05_len_41655330	31724418	-2.26901393753694e-10
Fexcel_CHR_05_len_41655330	31897439	3.34475957650125e-09
Fexcel_CHR_05_len_41655330	32070512	-9.24824828046177e-10
Fexcel_CHR_05_len_41655330	32429376	-2.87276356114071e-09
Fexcel_CHR_05_len_41655330	32562425	-2.26431248194838e-11
Fexcel_CHR_05_len_41655330	32616030	2.85476927637348e-09
Fexcel_CHR_05_len_41655330	32657328	2.16279927389135e-10
Fexcel_CHR_05_len_41655330	32657332	-5.42198214189456e-09
Fexcel_CHR_05_len_41655330	33153317	-2.12192637287801e-10
Fexcel_CHR_05_len_41655330	33153518	-5.81518530036923e-09
Fexcel_CHR_05_len_41655330	33625180	-2.02260886701189e-09
Fexcel_CHR_05_len_41655330	33663311	1.15072171322749e-09
Fexcel_CHR_05_len_41655330	33951728	-7.0977081329257e-10
Fexcel_CHR_05_len_41655330	33951741	-4.63878153476806e-11
Fexcel_CHR_05_len_41655330	33951774	-5.92670963152146e-10
Fexcel_CHR_05_len_41655330	33951779	3.92467296089397e-09
Fexcel_CHR_05_len_41655330	33951788	-7.18037286638436e-10
Fexcel_CHR_05_len_41655330	34346787	2.09312110262291e-09
Fexcel_CHR_05_len_41655330	34466125	2.07259360021797e-09
Fexcel_CHR_05_len_41655330	34466407	-2.84295938170551e-10
Fexcel_CHR_05_len_41655330	34466430	4.18417739719287e-09
Fexcel_CHR_05_len_41655330	34466432	8.80819366493294e-10
Fexcel_CHR_05_len_41655330	34599526	2.25483367816509e-09
Fexcel_CHR_05_len_41655330	35079526	-3.2609672931566e-09
Fexcel_CHR_05_len_41655330	35174985	3.83444744950267e-09
Fexcel_CHR_05_len_41655330	35175125	-7.74557880079106e-10
Fexcel_CHR_05_len_41655330	35214108	2.14053242868973e-09
Fexcel_CHR_05_len_41655330	35318817	-4.90010052515587e-10
Fexcel_CHR_05_len_41655330	35318830	2.59779203693336e-11
Fexcel_CHR_05_len_41655330	35612228	5.22780318451313e-09
Fexcel_CHR_05_len_41655330	36311115	4.81793806564426e-09
Fexcel_CHR_05_len_41655330	36482167	1.69504256912883e-09
Fexcel_CHR_05_len_41655330	36886744	-8.27132304243735e-10
Fexcel_CHR_05_len_41655330	36988555	-7.64628632988328e-10
Fexcel_CHR_05_len_41655330	36988564	1.71031235559131e-10
Fexcel_CHR_05_len_41655330	36988575	-1.42670667530396e-09
Fexcel_CHR_05_len_41655330	36988604	7.2105615236664e-10
Fexcel_CHR_05_len_41655330	36988994	-1.05275513159118e-11
Fexcel_CHR_05_len_41655330	37476158	1.02055379599937e-09
Fexcel_CHR_05_len_41655330	37716047	3.97078773307267e-10
Fexcel_CHR_05_len_41655330	38324368	-3.03359215348127e-09
Fexcel_CHR_05_len_41655330	38403386	-2.39501267287558e-09
Fexcel_CHR_05_len_41655330	38897694	1.44816408056239e-09
Fexcel_CHR_05_len_41655330	38897809	3.31484740869788e-09
Fexcel_CHR_05_len_41655330	39120536	-4.97957774252065e-09
Fexcel_CHR_05_len_41655330	39909715	-4.74285150059114e-09
Fexcel_CHR_05_len_41655330	39920165	1.0533330130049e-09
Fexcel_CHR_05_len_41655330	40834523	-4.50351587337923e-09
Fexcel_CHR_05_len_41655330	40944967	3.10942645464092e-10
Fexcel_CHR_05_len_41655330	41269322	4.1016998120734e-09
Fexcel_CHR_06_len_38017580	364639	-1.69425479772521e-09
Fexcel_CHR_06_len_38017580	388799	-3.03923774518941e-09
Fexcel_CHR_06_len_38017580	420483	8.79609179838141e-10
Fexcel_CHR_06_len_38017580	435703	5.10170523627668e-09
Fexcel_CHR_06_len_38017580	635620	2.36771806774933e-11
Fexcel_CHR_06_len_38017580	1130874	-5.35087947178839e-10
Fexcel_CHR_06_len_38017580	1184673	-2.59771609645574e-09
Fexcel_CHR_06_len_38017580	1225535	3.56569394518424e-09
Fexcel_CHR_06_len_38017580	1505161	1.51698169409383e-10
Fexcel_CHR_06_len_38017580	1536991	-1.39448162198173e-10
Fexcel_CHR_06_len_38017580	1724390	3.31585061747753e-09
Fexcel_CHR_06_len_38017580	1724434	1.64062013249462e-10
Fexcel_CHR_06_len_38017580	2046543	4.34559066553619e-09
Fexcel_CHR_06_len_38017580	2261769	4.20217547215345e-09
Fexcel_CHR_06_len_38017580	2661697	-2.71760523345103e-09
Fexcel_CHR_06_len_38017580	2746609	8.31371811886082e-09
Fexcel_CHR_06_len_38017580	2952576	-4.68814703230443e-09
Fexcel_CHR_06_len_38017580	3160926	3.10049931058052e-09
Fexcel_CHR_06_len_38017580	3432010	-3.57498642999055e-10
Fexcel_CHR_06_len_38017580	3516365	5.7590686914334e-09
Fexcel_CHR_06_len_38017580	3615696	6.1749712196091e-09
Fexcel_CHR_06_len_38017580	3671762	-2.55349210188407e-10
Fexcel_CHR_06_len_38017580	4089163	-7.08601266834825e-09
Fexcel_CHR_06_len_38017580	4143119	-1.24547575284065e-09
Fexcel_CHR_06_len_38017580	4611828	-5.37627885544748e-10
Fexcel_CHR_06_len_38017580	4611885	-3.55181775329731e-09
Fexcel_CHR_06_len_38017580	4612162	-2.18560900863201e-09
Fexcel_CHR_06_len_38017580	4615649	-4.09966723755335e-09
Fexcel_CHR_06_len_38017580	4615671	-3.31230436452781e-09
Fexcel_CHR_06_len_38017580	4819912	-4.64062609328246e-09
Fexcel_CHR_06_len_38017580	5079790	1.22024614310575e-10
Fexcel_CHR_06_len_38017580	5114717	3.65709580342032e-09
Fexcel_CHR_06_len_38017580	5193481	-1.32410475208632e-09
Fexcel_CHR_06_len_38017580	5261329	3.36984573379987e-09
Fexcel_CHR_06_len_38017580	5261345	-1.11843838169563e-09
Fexcel_CHR_06_len_38017580	5648816	-3.53934787987433e-09
Fexcel_CHR_06_len_38017580	5652276	-5.34744641346675e-10
Fexcel_CHR_06_len_38017580	5748083	2.16473382341914e-09
Fexcel_CHR_06_len_38017580	5908619	2.66640027074357e-09
Fexcel_CHR_06_len_38017580	5939932	3.39582598243824e-09
Fexcel_CHR_06_len_38017580	6134048	1.87512578389381e-09
Fexcel_CHR_06_len_38017580	6137824	-3.93402563213358e-09
Fexcel_CHR_06_len_38017580	6169887	-1.00941942506066e-09
Fexcel_CHR_06_len_38017580	6355420	-7.13445575188674e-09
Fexcel_CHR_06_len_38017580	6355430	-9.59020442828984e-10
Fexcel_CHR_06_len_38017580	6355448	3.02928436904624e-10
Fexcel_CHR_06_len_38017580	6448787	2.51474965103231e-09
Fexcel_CHR_06_len_38017580	6816926	-5.37754713272734e-10
Fexcel_CHR_06_len_38017580	7018232	-8.16582949740024e-10
Fexcel_CHR_06_len_38017580	7123484	1.78582221396829e-09
Fexcel_CHR_06_len_38017580	7212473	2.25005909905205e-09
Fexcel_CHR_06_len_38017580	7513798	1.50486420482083e-09
Fexcel_CHR_06_len_38017580	7513845	1.3701363743826e-10
Fexcel_CHR_06_len_38017580	7513852	-2.6778088321966e-09
Fexcel_CHR_06_len_38017580	7525874	-3.11635461276544e-09
Fexcel_CHR_06_len_38017580	7773210	-5.16629351889765e-09
Fexcel_CHR_06_len_38017580	7809039	4.75395452091223e-09
Fexcel_CHR_06_len_38017580	7818980	-2.1257075165871e-09
Fexcel_CHR_06_len_38017580	8120187	2.24933001370249e-09
Fexcel_CHR_06_len_38017580	8120215	7.26412990858144e-10
Fexcel_CHR_06_len_38017580	8234739	2.07354957805214e-09
Fexcel_CHR_06_len_38017580	8235008	1.57429582800349e-09
Fexcel_CHR_06_len_38017580	8257512	-1.31690588876515e-09
Fexcel_CHR_06_len_38017580	8734253	-1.3828532316692e-09
Fexcel_CHR_06_len_38017580	8734297	-3.45713528040209e-09
Fexcel_CHR_06_len_38017580	8892860	3.55275817463807e-10
Fexcel_CHR_06_len_38017580	9461230	4.92054645692962e-10
Fexcel_CHR_06_len_38017580	9792964	-8.68444344037055e-10
Fexcel_CHR_06_len_38017580	10512190	-7.14508387189357e-10
Fexcel_CHR_06_len_38017580	10862027	-5.97023360934254e-09
Fexcel_CHR_06_len_38017580	10862101	-2.51943377970886e-10
Fexcel_CHR_06_len_38017580	10876675	-8.60983268856474e-10
Fexcel_CHR_06_len_38017580	10978907	-2.93142641479269e-09
Fexcel_CHR_06_len_38017580	10978933	2.61142267951604e-09
Fexcel_CHR_06_len_38017580	10979152	-2.28574059221e-10
Fexcel_CHR_06_len_38017580	10991335	-3.08534021574536e-09
Fexcel_CHR_06_len_38017580	11055576	3.57027700115785e-09
Fexcel_CHR_06_len_38017580	11060677	9.07329370097802e-10
Fexcel_CHR_06_len_38017580	11328749	-3.2008404360479e-10
Fexcel_CHR_06_len_38017580	11642397	-4.1207258489272e-11
Fexcel_CHR_06_len_38017580	11642408	6.96689684065906e-10
Fexcel_CHR_06_len_38017580	11642417	-5.22749133023142e-10
Fexcel_CHR_06_len_38017580	12016666	2.68183130728767e-09
Fexcel_CHR_06_len_38017580	12069048	-1.48664401447928e-09
Fexcel_CHR_06_len_38017580	12192562	-4.04993560619179e-09
Fexcel_CHR_06_len_38017580	12397171	2.87854547780657e-09
Fexcel_CHR_06_len_38017580	12397267	2.23627838075108e-10
Fexcel_CHR_06_len_38017580	12397322	2.14881083311997e-09
Fexcel_CHR_06_len_38017580	12479299	1.93103415744201e-09
Fexcel_CHR_06_len_38017580	12482001	-1.59241816309681e-09
Fexcel_CHR_06_len_38017580	12756604	-1.49714259430699e-09
Fexcel_CHR_06_len_38017580	12756615	-2.37478270225557e-09
Fexcel_CHR_06_len_38017580	12906316	1.13316899347779e-09
Fexcel_CHR_06_len_38017580	13131114	3.02132161144078e-09
Fexcel_CHR_06_len_38017580	13131331	-2.75808581473522e-09
Fexcel_CHR_06_len_38017580	13131340	4.7522849151201e-10
Fexcel_CHR_06_len_38017580	13153603	2.895371819111e-09
Fexcel_CHR_06_len_38017580	13153606	2.44076733424008e-09
Fexcel_CHR_06_len_38017580	13153643	-9.32777172163021e-10
Fexcel_CHR_06_len_38017580	13511704	-1.73462596995305e-10
Fexcel_CHR_06_len_38017580	13562624	1.67459345280879e-09
Fexcel_CHR_06_len_38017580	13661059	-2.8262266889631e-09
Fexcel_CHR_06_len_38017580	13872755	-8.46323740862856e-09
Fexcel_CHR_06_len_38017580	13872804	-6.25695644950619e-09
Fexcel_CHR_06_len_38017580	13872806	-3.0775838757609e-09
Fexcel_CHR_06_len_38017580	14114731	-3.74605702119347e-10
Fexcel_CHR_06_len_38017580	14114778	2.78275643577926e-09
Fexcel_CHR_06_len_38017580	14119023	-8.38115463795319e-10
Fexcel_CHR_06_len_38017580	14130186	1.12147479188926e-09
Fexcel_CHR_06_len_38017580	14183800	-2.11122103570395e-09
Fexcel_CHR_06_len_38017580	14342372	4.45273913842821e-09
Fexcel_CHR_06_len_38017580	14511755	8.75282725848884e-09
Fexcel_CHR_06_len_38017580	14811117	-2.72073116041563e-09
Fexcel_CHR_06_len_38017580	14833714	1.92138444289859e-09
Fexcel_CHR_06_len_38017580	14834009	-1.14082277569796e-09
Fexcel_CHR_06_len_38017580	15214082	-2.61000956375547e-09
Fexcel_CHR_06_len_38017580	15214366	-5.57745280759169e-09
Fexcel_CHR_06_len_38017580	15421996	9.60508798855939e-10
Fexcel_CHR_06_len_38017580	15429585	-1.26936818353582e-09
Fexcel_CHR_06_len_38017580	15429622	-2.05479100733337e-09
Fexcel_CHR_06_len_38017580	15635452	4.03222197429354e-09
Fexcel_CHR_06_len_38017580	16036256	1.06006202140747e-09
Fexcel_CHR_06_len_38017580	16036350	-5.18501112851262e-10
Fexcel_CHR_06_len_38017580	16036622	1.35059106510679e-09
Fexcel_CHR_06_len_38017580	16159576	-1.10692907678323e-09
Fexcel_CHR_06_len_38017580	16379276	3.73735564496891e-10
Fexcel_CHR_06_len_38017580	16528556	1.34775632982497e-09
Fexcel_CHR_06_len_38017580	16676495	-1.92316397951675e-09
Fexcel_CHR_06_len_38017580	16872504	2.46902486191035e-09
Fexcel_CHR_06_len_38017580	16961365	2.41287125994068e-09
Fexcel_CHR_06_len_38017580	17399603	-1.01481218148465e-09
Fexcel_CHR_06_len_38017580	17911838	1.47711488636199e-12
Fexcel_CHR_06_len_38017580	18315223	-3.07681135095477e-09
Fexcel_CHR_06_len_38017580	18973455	-4.73591046418421e-10
Fexcel_CHR_06_len_38017580	18975606	-4.78567676698582e-09
Fexcel_CHR_06_len_38017580	20040573	1.75693401169367e-09
Fexcel_CHR_06_len_38017580	20100673	2.72522885360224e-10
Fexcel_CHR_06_len_38017580	20100692	-6.04077950941875e-10
Fexcel_CHR_06_len_38017580	20244768	-1.31081752058274e-09
Fexcel_CHR_06_len_38017580	20283229	-1.2204768469932e-09
Fexcel_CHR_06_len_38017580	20283598	3.84391840897197e-10
Fexcel_CHR_06_len_38017580	20338882	-4.00052004302013e-09
Fexcel_CHR_06_len_38017580	20699186	2.90320089106351e-09
Fexcel_CHR_06_len_38017580	20699232	8.17280866345462e-10
Fexcel_CHR_06_len_38017580	20703569	-2.01376584067659e-09
Fexcel_CHR_06_len_38017580	20756778	2.20538794257486e-09
Fexcel_CHR_06_len_38017580	20867794	6.6511806382757e-09
Fexcel_CHR_06_len_38017580	20953293	1.88669199761503e-09
Fexcel_CHR_06_len_38017580	20953328	-1.44476518390088e-09
Fexcel_CHR_06_len_38017580	20964331	2.26953008380205e-09
Fexcel_CHR_06_len_38017580	21593220	2.74197644521888e-09
Fexcel_CHR_06_len_38017580	22134026	-2.32485781282605e-09
Fexcel_CHR_06_len_38017580	22559607	1.31318334898062e-09
Fexcel_CHR_06_len_38017580	22646932	1.00157611337148e-09
Fexcel_CHR_06_len_38017580	22647085	2.42050376178785e-11
Fexcel_CHR_06_len_38017580	22872310	9.32758430118695e-10
Fexcel_CHR_06_len_38017580	22937823	-2.60707796950936e-09
Fexcel_CHR_06_len_38017580	23746034	-3.31648024016079e-09
Fexcel_CHR_06_len_38017580	23746039	1.29755567080668e-09
Fexcel_CHR_06_len_38017580	23769710	-1.81440940239873e-09
Fexcel_CHR_06_len_38017580	24059784	-8.68165203894104e-10
Fexcel_CHR_06_len_38017580	24064659	-2.99190163760099e-09
Fexcel_CHR_06_len_38017580	24203827	1.54819981568299e-10
Fexcel_CHR_06_len_38017580	24211018	-3.45887999004913e-10
Fexcel_CHR_06_len_38017580	24478001	-2.15634932281367e-09
Fexcel_CHR_06_len_38017580	24661184	6.67741172649394e-10
Fexcel_CHR_06_len_38017580	24661227	-1.01955503778609e-09
Fexcel_CHR_06_len_38017580	24672024	1.18469991889027e-09
Fexcel_CHR_06_len_38017580	24735187	2.0016149243201e-09
Fexcel_CHR_06_len_38017580	25162473	4.35781516412696e-09
Fexcel_CHR_06_len_38017580	25717791	-6.54230745050856e-10
Fexcel_CHR_06_len_38017580	26446951	3.74922941262814e-09
Fexcel_CHR_06_len_38017580	26481111	1.8971551826363e-10
Fexcel_CHR_06_len_38017580	26531641	4.00712777769896e-09
Fexcel_CHR_06_len_38017580	26531656	-9.39281695181118e-10
Fexcel_CHR_06_len_38017580	26622526	2.61432077929177e-09
Fexcel_CHR_06_len_38017580	26819178	-2.86185538172797e-09
Fexcel_CHR_06_len_38017580	26960009	3.36358087972538e-09
Fexcel_CHR_06_len_38017580	26960041	-3.81737421218575e-09
Fexcel_CHR_06_len_38017580	27348359	-3.59561092584289e-10
Fexcel_CHR_06_len_38017580	27581866	1.85262114060907e-09
Fexcel_CHR_06_len_38017580	27582257	2.16709930832974e-10
Fexcel_CHR_06_len_38017580	28163517	1.46214142852193e-09
Fexcel_CHR_06_len_38017580	28180366	-2.65851967373465e-09
Fexcel_CHR_06_len_38017580	28538030	3.95352344445921e-09
Fexcel_CHR_06_len_38017580	28577745	1.69699214038e-09
Fexcel_CHR_06_len_38017580	29086233	-1.76402718653023e-10
Fexcel_CHR_06_len_38017580	29086239	-1.51600830329617e-09
Fexcel_CHR_06_len_38017580	29451333	2.88175348128969e-09
Fexcel_CHR_06_len_38017580	29633636	-5.68913902397149e-09
Fexcel_CHR_06_len_38017580	29633966	-4.8307171052093e-09
Fexcel_CHR_06_len_38017580	29634006	-5.54481455346684e-09
Fexcel_CHR_06_len_38017580	29634023	-5.38235090752963e-09
Fexcel_CHR_06_len_38017580	29647836	4.62758205478845e-11
Fexcel_CHR_06_len_38017580	29648153	-4.13365630510828e-09
Fexcel_CHR_06_len_38017580	29909370	-1.48547255423547e-09
Fexcel_CHR_06_len_38017580	30336992	2.75612572600631e-09
Fexcel_CHR_06_len_38017580	30447050	-2.59999557135572e-09
Fexcel_CHR_06_len_38017580	30453917	-6.60537740100875e-09
Fexcel_CHR_06_len_38017580	30663068	-2.7595867607257e-09
Fexcel_CHR_06_len_38017580	30779985	1.43756683221665e-10
Fexcel_CHR_06_len_38017580	30779989	-7.07530600851892e-10
Fexcel_CHR_06_len_38017580	30780207	1.18232238512529e-09
Fexcel_CHR_06_len_38017580	31222511	2.51820352608641e-10
Fexcel_CHR_06_len_38017580	31780754	1.02857438048748e-10
Fexcel_CHR_06_len_38017580	31856771	2.23041027669372e-09
Fexcel_CHR_06_len_38017580	31856841	1.18383462378405e-09
Fexcel_CHR_06_len_38017580	31912003	1.09947804974716e-09
Fexcel_CHR_06_len_38017580	31913951	-2.92627983580162e-10
Fexcel_CHR_06_len_38017580	31916872	1.21664237688378e-09
Fexcel_CHR_06_len_38017580	31916913	-2.8142807132228e-09
Fexcel_CHR_06_len_38017580	32256118	2.27506954666584e-09
Fexcel_CHR_06_len_38017580	32256377	2.34317845361605e-09
Fexcel_CHR_06_len_38017580	32256435	-2.01186706984401e-09
Fexcel_CHR_06_len_38017580	32537619	-5.70190152999519e-10
Fexcel_CHR_06_len_38017580	32537837	1.1898193418883e-09
Fexcel_CHR_06_len_38017580	32719002	-7.65030128666752e-10
Fexcel_CHR_06_len_38017580	32998935	-5.37143081708173e-10
Fexcel_CHR_06_len_38017580	33110285	-1.49544297516461e-09
Fexcel_CHR_06_len_38017580	33496180	-4.21783528620855e-10
Fexcel_CHR_06_len_38017580	33599118	4.79068170952245e-09
Fexcel_CHR_06_len_38017580	33685140	-2.84479674450616e-09
Fexcel_CHR_06_len_38017580	33988688	-2.44516730680932e-09
Fexcel_CHR_06_len_38017580	34057583	3.44531079938677e-09
Fexcel_CHR_06_len_38017580	34057620	-5.55786048819075e-10
Fexcel_CHR_06_len_38017580	34095832	1.65059016888883e-09
Fexcel_CHR_06_len_38017580	34096092	-1.08967134376061e-09
Fexcel_CHR_06_len_38017580	34209355	3.19663889067433e-10
Fexcel_CHR_06_len_38017580	34871742	-1.6070911129866e-09
Fexcel_CHR_06_len_38017580	35304161	4.48524872956575e-09
Fexcel_CHR_06_len_38017580	35357942	-6.69673960853109e-10
Fexcel_CHR_06_len_38017580	36216843	-7.79275076517438e-10
Fexcel_CHR_06_len_38017580	36216898	1.60505459058839e-09
Fexcel_CHR_06_len_38017580	36228691	-3.70171543931269e-09
Fexcel_CHR_06_len_38017580	36623828	7.38175046862394e-10
Fexcel_CHR_06_len_38017580	36623852	9.05590890020006e-10
Fexcel_CHR_06_len_38017580	36623872	-2.81361465297512e-09
Fexcel_CHR_06_len_38017580	37083004	-7.3511115638492e-11
Fexcel_CHR_06_len_38017580	37125400	3.6632879094713e-09
Fexcel_CHR_06_len_38017580	37133292	2.02115900234728e-09
Fexcel_CHR_06_len_38017580	37208204	-1.54415199501544e-09
Fexcel_CHR_06_len_38017580	37212533	4.59220643906363e-09
Fexcel_CHR_06_len_38017580	37212544	-2.62937597915776e-09
Fexcel_CHR_06_len_38017580	37213497	-1.13827963865921e-09
Fexcel_CHR_06_len_38017580	37213538	2.34029752296087e-09
Fexcel_CHR_06_len_38017580	37213582	4.0935801045773e-09
Fexcel_CHR_06_len_38017580	37242393	1.58336038512522e-09
Fexcel_CHR_06_len_38017580	37317338	-3.3345957863661e-09
Fexcel_CHR_06_len_38017580	37929586	7.57456511642699e-10
Fexcel_CHR_07_len_37718819	426571	-2.46964017228743e-09
Fexcel_CHR_07_len_37718819	569312	3.17957023611063e-09
Fexcel_CHR_07_len_37718819	625686	-1.46028149147921e-10
Fexcel_CHR_07_len_37718819	977654	3.12091485150032e-10
Fexcel_CHR_07_len_37718819	1140490	-4.2569366854575e-09
Fexcel_CHR_07_len_37718819	1292446	2.60878949688134e-09
Fexcel_CHR_07_len_37718819	1470686	-3.97550555396756e-10
Fexcel_CHR_07_len_37718819	1583771	3.73712557912151e-10
Fexcel_CHR_07_len_37718819	1583786	-2.31592067651901e-09
Fexcel_CHR_07_len_37718819	1940183	-1.73036127530151e-10
Fexcel_CHR_07_len_37718819	1940375	-7.08830549826062e-09
Fexcel_CHR_07_len_37718819	2036524	2.88736096933299e-09
Fexcel_CHR_07_len_37718819	2078999	4.70016346642222e-10
Fexcel_CHR_07_len_37718819	2490960	1.24741338995985e-09
Fexcel_CHR_07_len_37718819	2657812	-1.27467973438107e-09
Fexcel_CHR_07_len_37718819	3060483	1.26913247670009e-09
Fexcel_CHR_07_len_37718819	3207818	-3.59743341563894e-10
Fexcel_CHR_07_len_37718819	3260512	-2.25037453521511e-09
Fexcel_CHR_07_len_37718819	3486022	3.20237352413397e-09
Fexcel_CHR_07_len_37718819	3598087	-7.83647462378006e-10
Fexcel_CHR_07_len_37718819	3598093	1.70027054878928e-09
Fexcel_CHR_07_len_37718819	3598124	-4.75854480995243e-09
Fexcel_CHR_07_len_37718819	3778990	-3.79919830188901e-09
Fexcel_CHR_07_len_37718819	3779066	-1.48123526251406e-09
Fexcel_CHR_07_len_37718819	3779366	-2.63269107987272e-09
Fexcel_CHR_07_len_37718819	3800974	-1.43191115489624e-09
Fexcel_CHR_07_len_37718819	4153231	-4.57456398510644e-09
Fexcel_CHR_07_len_37718819	4153256	7.77734069104636e-10
Fexcel_CHR_07_len_37718819	4372463	4.21524748337502e-09
Fexcel_CHR_07_len_37718819	4372473	-1.32237820723889e-10
Fexcel_CHR_07_len_37718819	4473908	3.00625470375381e-09
Fexcel_CHR_07_len_37718819	5081601	1.19544218935872e-10
Fexcel_CHR_07_len_37718819	5598888	1.71581176584488e-09
Fexcel_CHR_07_len_37718819	5599056	9.07877079736782e-10
Fexcel_CHR_07_len_37718819	6661578	2.80132104730091e-09
Fexcel_CHR_07_len_37718819	6769442	1.480789796813e-10
Fexcel_CHR_07_len_37718819	7127415	2.24571308143656e-09
Fexcel_CHR_07_len_37718819	7127470	2.96641082281357e-09
Fexcel_CHR_07_len_37718819	7129800	-2.14609748208944e-10
Fexcel_CHR_07_len_37718819	7144696	4.81607055029048e-10
Fexcel_CHR_07_len_37718819	7268823	2.96876729789115e-09
Fexcel_CHR_07_len_37718819	7268902	-3.35375250106005e-09
Fexcel_CHR_07_len_37718819	7333934	1.07539366526774e-09
Fexcel_CHR_07_len_37718819	7451383	2.47289798702562e-09
Fexcel_CHR_07_len_37718819	7609409	-5.67301103309427e-10
Fexcel_CHR_07_len_37718819	7647634	2.01985461956962e-09
Fexcel_CHR_07_len_37718819	7993035	-9.50629028867538e-10
Fexcel_CHR_07_len_37718819	8054324	1.57887538629822e-09
Fexcel_CHR_07_len_37718819	8154463	2.04438717916998e-09
Fexcel_CHR_07_len_37718819	8154715	1.04644601527928e-09
Fexcel_CHR_07_len_37718819	8223280	-4.7813964073534e-10
Fexcel_CHR_07_len_37718819	8776463	-8.09589848158403e-10
Fexcel_CHR_07_len_37718819	8776494	1.92851924853841e-09
Fexcel_CHR_07_len_37718819	8968397	2.96078099156735e-09
Fexcel_CHR_07_len_37718819	8968462	6.89001610021616e-10
Fexcel_CHR_07_len_37718819	9005022	-3.11471402165754e-09
Fexcel_CHR_07_len_37718819	9005159	4.8330937168113e-09
Fexcel_CHR_07_len_37718819	9005182	-3.75835930208341e-09
Fexcel_CHR_07_len_37718819	9008111	-8.08767639181963e-10
Fexcel_CHR_07_len_37718819	9090142	-4.85748360247598e-09
Fexcel_CHR_07_len_37718819	9495781	-9.57899704672998e-10
Fexcel_CHR_07_len_37718819	9495949	-1.35997033442314e-10
Fexcel_CHR_07_len_37718819	9678861	4.83359472333421e-09
Fexcel_CHR_07_len_37718819	9679129	6.92060947781965e-09
Fexcel_CHR_07_len_37718819	10083414	-1.91856868696695e-09
Fexcel_CHR_07_len_37718819	10133968	9.03589831729124e-10
Fexcel_CHR_07_len_37718819	10165074	4.55253644161118e-09
Fexcel_CHR_07_len_37718819	10494233	-1.13065539745697e-09
Fexcel_CHR_07_len_37718819	10561129	-1.85286535410853e-10
Fexcel_CHR_07_len_37718819	10776565	-6.42340386534262e-09
Fexcel_CHR_07_len_37718819	10821566	-1.14988085294531e-10
Fexcel_CHR_07_len_37718819	10821625	-2.40207350024974e-12
Fexcel_CHR_07_len_37718819	10840144	-1.4842849080842e-09
Fexcel_CHR_07_len_37718819	11233431	-2.0581171122502e-09
Fexcel_CHR_07_len_37718819	11486994	2.25083034428567e-09
Fexcel_CHR_07_len_37718819	11522329	-2.75626263115857e-09
Fexcel_CHR_07_len_37718819	11550204	-2.74773533261579e-09
Fexcel_CHR_07_len_37718819	11596407	-2.93496092292619e-10
Fexcel_CHR_07_len_37718819	11636555	5.33509683374827e-09
Fexcel_CHR_07_len_37718819	11764257	-7.13728941464088e-10
Fexcel_CHR_07_len_37718819	12043073	-2.79931450024675e-09
Fexcel_CHR_07_len_37718819	12747902	2.68649204153701e-09
Fexcel_CHR_07_len_37718819	13000066	3.81076972772459e-09
Fexcel_CHR_07_len_37718819	13699734	-8.87447754783219e-10
Fexcel_CHR_07_len_37718819	13699972	-4.92224240788175e-09
Fexcel_CHR_07_len_37718819	13727701	7.14921683295852e-09
Fexcel_CHR_07_len_37718819	14130053	2.98719257437758e-09
Fexcel_CHR_07_len_37718819	14319429	-1.26418094723543e-09
Fexcel_CHR_07_len_37718819	14520534	-4.42920827891616e-09
Fexcel_CHR_07_len_37718819	15404692	3.17937094121265e-09
Fexcel_CHR_07_len_37718819	15539141	2.05085044807079e-09
Fexcel_CHR_07_len_37718819	16046898	-1.69517160059365e-09
Fexcel_CHR_07_len_37718819	16084785	3.34804586421555e-10
Fexcel_CHR_07_len_37718819	16274674	2.73854890073581e-10
Fexcel_CHR_07_len_37718819	16404097	-6.17270113617989e-10
Fexcel_CHR_07_len_37718819	16425016	4.31501166841152e-09
Fexcel_CHR_07_len_37718819	16425021	-1.41095671647927e-09
Fexcel_CHR_07_len_37718819	16441097	1.97262111702584e-09
Fexcel_CHR_07_len_37718819	16517811	-2.53346020591258e-10
Fexcel_CHR_07_len_37718819	16517859	-1.19742723470139e-09
Fexcel_CHR_07_len_37718819	16517885	-1.44316558217143e-09
Fexcel_CHR_07_len_37718819	16746561	-5.55642336408121e-09
Fexcel_CHR_07_len_37718819	17131486	6.58181850123562e-10
Fexcel_CHR_07_len_37718819	17143920	-1.28389659084957e-09
Fexcel_CHR_07_len_37718819	17144203	2.19080099067383e-09
Fexcel_CHR_07_len_37718819	17335644	-2.31359570831103e-09
Fexcel_CHR_07_len_37718819	17773973	-1.59714064052841e-09
Fexcel_CHR_07_len_37718819	17774221	-1.09828104420384e-09
Fexcel_CHR_07_len_37718819	17916454	-5.92596120883431e-11
Fexcel_CHR_07_len_37718819	17931414	-1.32397751376316e-09
Fexcel_CHR_07_len_37718819	18056305	-6.54592895827642e-10
Fexcel_CHR_07_len_37718819	18278124	-8.63917551910773e-10
Fexcel_CHR_07_len_37718819	18278361	1.5448153895251e-09
Fexcel_CHR_07_len_37718819	18347568	-2.84334973643143e-09
Fexcel_CHR_07_len_37718819	18523357	2.38966182208262e-09
Fexcel_CHR_07_len_37718819	18935523	2.16692822852188e-09
Fexcel_CHR_07_len_37718819	18935527	2.2786864062547e-09
Fexcel_CHR_07_len_37718819	18935541	1.15883265021236e-09
Fexcel_CHR_07_len_37718819	19158873	-2.7615111248317e-10
Fexcel_CHR_07_len_37718819	19528625	2.66841966177476e-10
Fexcel_CHR_07_len_37718819	19641899	-1.53714037661931e-09
Fexcel_CHR_07_len_37718819	19642183	2.90813530725636e-09
Fexcel_CHR_07_len_37718819	19683288	2.83075542849528e-10
Fexcel_CHR_07_len_37718819	20420072	-7.24585154310343e-10
Fexcel_CHR_07_len_37718819	20475771	-2.58856894517806e-09
Fexcel_CHR_07_len_37718819	20545718	-5.25896094358817e-10
Fexcel_CHR_07_len_37718819	20621544	4.14493267461499e-09
Fexcel_CHR_07_len_37718819	20701072	6.47885001954001e-09
Fexcel_CHR_07_len_37718819	21058601	-1.24461115174079e-09
Fexcel_CHR_07_len_37718819	21103743	2.97884593764624e-09
Fexcel_CHR_07_len_37718819	21103748	1.91238305133398e-09
Fexcel_CHR_07_len_37718819	21255611	2.78055634439113e-09
Fexcel_CHR_07_len_37718819	21307362	4.45958899773767e-09
Fexcel_CHR_07_len_37718819	21546492	-5.81672659172933e-10
Fexcel_CHR_07_len_37718819	21546553	1.22548166821172e-10
Fexcel_CHR_07_len_37718819	21664160	-6.37612946604578e-09
Fexcel_CHR_07_len_37718819	21703980	-9.12536333514608e-09
Fexcel_CHR_07_len_37718819	21758302	-2.69154983466739e-09
Fexcel_CHR_07_len_37718819	22112725	-4.55035578080427e-09
Fexcel_CHR_07_len_37718819	22219557	8.12325599808218e-10
Fexcel_CHR_07_len_37718819	22312607	-6.29815232632196e-09
Fexcel_CHR_07_len_37718819	22947150	-1.19554696848933e-10
Fexcel_CHR_07_len_37718819	23241663	-3.67452748578339e-09
Fexcel_CHR_07_len_37718819	23503448	-1.26842602204573e-09
Fexcel_CHR_07_len_37718819	23503483	-1.503114837277e-09
Fexcel_CHR_07_len_37718819	23503489	-1.58339899166782e-09
Fexcel_CHR_07_len_37718819	23530363	1.43501242003347e-09
Fexcel_CHR_07_len_37718819	23530388	-2.43702848906956e-09
Fexcel_CHR_07_len_37718819	23748432	8.2731567246143e-10
Fexcel_CHR_07_len_37718819	23748740	-9.90949237514185e-10
Fexcel_CHR_07_len_37718819	23748770	-1.65672513479953e-10
Fexcel_CHR_07_len_37718819	24137655	-4.36767758394784e-10
Fexcel_CHR_07_len_37718819	24406658	-2.1155555311187e-11
Fexcel_CHR_07_len_37718819	24419460	-2.82583200561576e-09
Fexcel_CHR_07_len_37718819	24445936	6.37341645653909e-10
Fexcel_CHR_07_len_37718819	24473613	2.22816753752469e-09
Fexcel_CHR_07_len_37718819	24673946	2.67109446365413e-09
Fexcel_CHR_07_len_37718819	25160547	-1.77664327760378e-09
Fexcel_CHR_07_len_37718819	25679236	1.08648093724978e-09
Fexcel_CHR_07_len_37718819	26072740	-1.29919522192031e-09
Fexcel_CHR_07_len_37718819	26082340	2.11777492631824e-09
Fexcel_CHR_07_len_37718819	26252036	5.55899465347155e-10
Fexcel_CHR_07_len_37718819	26406101	-1.58493821714372e-09
Fexcel_CHR_07_len_37718819	26420847	1.41142855093269e-09
Fexcel_CHR_07_len_37718819	26430400	-2.37567982918283e-10
Fexcel_CHR_07_len_37718819	26570108	-3.01303441535409e-09
Fexcel_CHR_07_len_37718819	26702405	-2.37655965753812e-09
Fexcel_CHR_07_len_37718819	26702433	-1.18462362643281e-09
Fexcel_CHR_07_len_37718819	26702472	-2.39020694275094e-10
Fexcel_CHR_07_len_37718819	26942816	2.44260875348208e-09
Fexcel_CHR_07_len_37718819	27295183	-3.30856359388521e-09
Fexcel_CHR_07_len_37718819	27295482	-1.14401670481235e-09
Fexcel_CHR_07_len_37718819	27577279	-4.51957682985765e-09
Fexcel_CHR_07_len_37718819	27577325	-2.57638778703671e-09
Fexcel_CHR_07_len_37718819	28335933	4.80795070969742e-10
Fexcel_CHR_07_len_37718819	28336013	5.88863930206362e-10
Fexcel_CHR_07_len_37718819	28560747	7.88233943053453e-09
Fexcel_CHR_07_len_37718819	28687878	1.19627866869749e-09
Fexcel_CHR_07_len_37718819	28687880	-4.50260617853145e-09
Fexcel_CHR_07_len_37718819	28728238	3.05494416804144e-09
Fexcel_CHR_07_len_37718819	28728250	2.54523323484665e-09
Fexcel_CHR_07_len_37718819	28739908	-1.11057426859691e-09
Fexcel_CHR_07_len_37718819	29442847	-2.40782589220514e-09
Fexcel_CHR_07_len_37718819	29465953	-4.87408104725211e-09
Fexcel_CHR_07_len_37718819	29517724	-1.77079133645218e-09
Fexcel_CHR_07_len_37718819	29537412	-2.47678715531886e-10
Fexcel_CHR_07_len_37718819	29765557	4.75254982971516e-09
Fexcel_CHR_07_len_37718819	29775685	-1.00754546420724e-08
Fexcel_CHR_07_len_37718819	30227803	7.24338911598901e-11
Fexcel_CHR_07_len_37718819	30417611	1.5490086883016e-09
Fexcel_CHR_07_len_37718819	30936637	2.56181329001854e-09
Fexcel_CHR_07_len_37718819	31043344	2.11107062534846e-09
Fexcel_CHR_07_len_37718819	31190665	4.83076535447246e-09
Fexcel_CHR_07_len_37718819	31201531	1.4229314388452e-09
Fexcel_CHR_07_len_37718819	31739292	-2.88070605294684e-09
Fexcel_CHR_07_len_37718819	31772485	-2.0736173527713e-10
Fexcel_CHR_07_len_37718819	31872858	1.79532200056825e-10
Fexcel_CHR_07_len_37718819	31986062	1.2279239349261e-09
Fexcel_CHR_07_len_37718819	32153212	9.93923766654004e-10
Fexcel_CHR_07_len_37718819	32317325	-4.00806258882472e-09
Fexcel_CHR_07_len_37718819	32351573	-1.06146955135168e-09
Fexcel_CHR_07_len_37718819	32481008	2.00571688091414e-09
Fexcel_CHR_07_len_37718819	32648023	5.72788064235159e-10
Fexcel_CHR_07_len_37718819	33078419	-7.65062402451588e-10
Fexcel_CHR_07_len_37718819	33136581	-4.63015854261871e-09
Fexcel_CHR_07_len_37718819	33193565	5.05419534124975e-09
Fexcel_CHR_07_len_37718819	34008666	4.42519595949502e-09
[truncated: 3,002 more rows]

[truncated: 4 more sheets: Table S11, Table S12, Table S13, Table S14]
